# Supplementary material for: Tape strip expression profiling of juvenile dermatomyositis skin reveals mitochondrial dysfunction contributing to disease endotype
Source: JCI Insight. 2025 Mar 13;10(8):e179875. doi: 10.1172/jci.insight.179875 (PMC12016934; doi:10.1172/jci.insight.179875)
Supplement: Supplemental tables 1-8 [file jciinsight-10-179875-s233.xlsx]

## Sheet: Supp. Table list
Supplemental Table 1	Full summary characteristics for JDM patients and controls at enrollment visit and time of first tape-stripping collection. Comparisons were made using two-sided unpaired Students’ t-test between JDM patients who had both lesional (L) and non-lesional (NL) skin sampled and JDM patients who had isolated sampling of non-lesional skin.
Supplemental Table 2	Lists of differentially regulated genes analyzed in the manuscript (downregulated in blue, upregulated in red), including Log2 fold-change and FDR values:
	- List of 982 genes regulated in JDM_L compared to Controls (FDR<0.10)
	- List of 4,467 genes regulated in JDM_NL compared to Controls (FDR<0.10)
	- List of 10 genes regulated in JDM_L compared to JDM_NL (FDR<0.10)
	- List of 537 genes commonly regulated in JDM_NL compared to control skin and in JDM_L compared to control skin (FDR<0.10)
	- List of 401 genes regulated in JDM_L compared to Controls in microarrays from skin FFPE (FDR<0.10)
	- List of 23 genes commonly regulated in skin RNAseq and microarray of JDM_L compared to control skin (FDR<0.10)
	- List of 3,173 genes regulated in JDM_NL compared to Controls in microarrays from skin FFPE (FDR<0.10)
	- List of 100 commonly regulated genes in skin RNAseq and microarray of JDM_NL compared to control skin (FDR<0.10)
	- List of 6,773 genes regulated in the tape-stripping JDM subgroup 2 compared to JDM subgroup 1 (FDR<0.01, absolute log2-fold-change≥1.0)
	- List of 2,275 genes regulated in the arrays JDM cluster 2 compared to JDM cluster 1 (FDR<0.01, absolute log2-fold-change≥1.0)
	- List of 1,146 genes commonly regulated in the tape-stripping and arrays JDM cluster 2 compared to JDM cluster 1 (FDR<0.01, absolute log2-fold-change≥1.0)
	- List of 1,198 genes regulated in JDM tape-stripping lesional skin from patients with low MMT-8 score (≤146) compared to control skin
	- List of 20 genes regulated in JDM tape-stripping lesional skin from patients with high CDASI score (≥7) compared to control skin
	- List of 88 genes regulated in JDM tape-stripping lesional skin from patients with low PGA score (≤3) compared to control skin
Supplemental Table 3	Lists of Ingenuity Pathway Analysis (IPA) Canonical Pathways regulated with p-value<0.05:
	- From 982 genes regulated in JDM_L compared to control skin
	- From 4,467 genes regulated in JDM_NL compared to control skin
	- From 537 genes commonly regulated in JDM_NL compared to control skin and in JDM_L compared to control skin
	- From 100 commonly regulated genes in skin RNAseq and microarray of JDM_NL compared to control skin
	- From 6,773 genes regulated in JDM subgroup 2 compared to JDM subgroup 1
	- From 1,146 genes commonly regulated in microarrays and tape-stripping skin and regulated in JDM subgroup 2 compared to JDM subgroup 1
	- From 1,198 genes regulated in JDM tape-stripping lesional skin from patients with low MMT-8 (≤146) compared to control skin
Supplemental Table 4	Lists of top 30 upstream regulators, from Ingenuity Pathway Analysis (IPA), regulated with absolute activation Z-score≥2 and p-value<0.05:
	- From 982 genes regulated in JDM_L compared to control skin
	- From 4,467 genes regulated in JDM_NL compared to control skin
	- From 6,773 genes regulated in JDM subgroup 2 compared to subgroup 1
Supplemental Table 5	Full clinical data for JDM skin subgroups. Comparisons were made using two-sided unpaired Students’ t-test between the two JDM patient subgroups.
Supplemental Table 6	List of the 221 genes downstream of NFE2L2 in the JDM subgroup analysis
Supplemental Table 7	CIBERSORTx enrichment analysis data
Supplemental Table 8	Lists of genes used for transcriptional signature scores:
	- Skin-directed IFN signature genes (19 genes)
	- Mitochondrial dysfunction pathway signature (40 genes)
	- Angiogenesis pathway signature (87 genes)
	- Innate immune pathway signature (84 genes)
	- NFE2L2 signature (71 genes)
	- JDM_L signature (23 genes)
	- JDM_NL signature (100 genes)

## Sheet: Supp. Table 1
Supplemental Table 1. Full summary characteristics for JDM patients and controls at enrollment visit and time of first tape-stripping collection. Comparisons were made using two-sided unpaired Students’ t-test between JDM patients who had both lesional (L) and non-lesional (NL) skin sampled and JDM patients who had isolated sampling of non-lesional skin.
	Controls	JDM with NL and L TS samples (n=17)	JDM with NL TS samples only (n=11)	P value between the 2 JDM groups
	(n=20)
Mean age at diagnosis, years (±SEM)	-	9.0 (1.4)	8.2 (1.6)	0.7204
Mean age at time of tape stripping (±SEM)	10.1 (1.3)	13.3 (1.5)	11.0 (1.6)	0.2961
Gender, n (% of female)	15 (75.0)	15 (88.2)	8 (72.7)	0.3131
Race, n (%)
White	15 (75.0)	12 (70.6)	8 (72.7)	0.907
African American	2 (10.0)	2 (11.8)	2 (18.2)	0.6504
Mixed race (White and African American)	0 (0)	2 (11.8)	0 (0)	0.2538
Other	1 (5.0)	1 (5.9)	1 (9.1)	0.7584
Unknown	2 (10.0)	0 (0)	0 (0)	-
Ethnicity, n (%)
Non-Hispanic	17 (85.0)	16 (94.1)	11 (100.0)	0.4315
Hispanic	3 (15.0)	1 (5.9)	0 (0)	0.4315
Unknown	0 (0)	0 (0.0)	0 (0)	-
Body mass index (±SEM)	20.8 (1.3)	20.2 (1.3)	19.7 (1.2)	0.7881
Disease duration at time of tape stripping, years (±SEM)	-	4.3 (0.8)	2.7 (0.4)	0.1353
Clinical disease activity, n active (% of patients)	-	11 (64.7)	3 (27.3)	0.0557
Childhood Myositis Assessment Scale (CMAS) score at time of tape stripping (0-52) (±SEM)	-	47.9 (1.0)	45.7 (2.4)	0.3459
Manual Muscle Testing (MMT8) score (0-150) (±SEM)	-	140.2 (3.2)	141.4 (3.2)	0.811
Cutaneous Dermatomyositis Disease Area and Severity Index (CDASI) activity score (0-100) (±SEM)	-	7.1 (1.7)	1.5 (0.5)	0.0189*
Cutaneous Dermatomyositis Disease Area and Severity Index (CDASI) damage score (0-32) (±SEM)	-	1.0 (0.4)	0.8 (0.4)	0.7548
Physician Global Assessment (PGA) score (±SEM)	-	3.2 (0.6)	1.8 (0.5)	0.085
Skin predominant disease, n (% of patients)	-	1 (5.8)	5 (45.4)	0.0114*
Skin manifestations, n (% of presence at time of tape stripping)
Heliotrope rash	-	8 (47.1)	3 (27.3)	0.4032
Gottron’s sign/papules	-	15 (88.2)	3 (27.3)	0.0010*
Nailfold capillary changes	-	10 (58.8)	3 (27.3)	0.1096
Malar or facial erythema	-	11 (70.6)	1 (9.1)	0.0025*
Linear extensor erythema	-	3 (17.6)	1 (9.1)	0.545
“V” sign	-	3 (17.6)	1 (9.1)	0.545
Shawl sign	-	0 (0.0)	0 (0.0)	-
Non-sun exposed erythema	-	1 (5.9)	0 (0.0)	0.4539
Extensive cutaneous erythema (including erythroderma)	-	0 (0.0)	0 (0.0)	-
Livedo reticularis	-	2 (11.8)	0 (0.0)	0.2621
Calcinosis (associated with active disease)	-	2 (11.8)	1 (9.1)	0.8932
Skin ulceration	-	0 (0.0)	0 (0.0)	-
Mucus membrane lesions	-	0 (0.0)	0 (0.0)	-
Mechanics hand’s	-	0 (0.0)	0 (0.0)	-
Cuticular overgrowth	-	2 (11.8)	0 (0.0)	0.2771
Subcutaneous oedema	-	1 (5.9)	0 (0.0)	0.4539
Panniculitis	-	0 (0.0)	0 (0.0)	-
Non-scarring alopecia	-	0 (0.0)	0 (0.0)	-
Laboratory tests (±SEM)
Myositis associated autoantibody (MAA), n (% of presence)	-	9 (60.0)	8 (80.0)	0.3136
ANA	-	7 (46.7)	7 (70.0)	0.262
Anti-RNP	-	1 (6.7)	1 (10.0)	0.7584
Anti-Ro	-	0 (0.0)	1 (10.0)	0.2201
Anti-La	-	0 (0.0)	0 (0.0)	-
Anti-Sm	-	0 (0.0)	0 (0.0)	-
Anti-Ku	-	0 (0.0)	0 (0.0)	-
Anti-PM-Scl	-	2 (13.3)	0 (0.0)	0.2538
Anti-Topoisomerase	-	0 (0.0)	0 (0.0)	-
Anti-U1RNP	-	0 (0.0)	0 (0.0)	-
MAA negative		6 (40.0)	2 (20.0)	0.1881
MAA unknown	-	2 (11.8)	1 (9.1)	0.8311
Myositis specific autoantibody (MSA), n (% of presence)	-	8 (57.1)	3 (30.0)	0.2681
NXP2+	-	2 (14.3)	0 (0.0)	0.2538
TIF1γ+	-	4 (28.6)	2 (20.0)	0.7476
Anti-MDA5	-	1 (7.1)	0 (0.0)	0.4315
Anti-Jo-1	-	0 (0.0)	0 (0.0)	-
Anti-Mi-2	-	1 (7.1)	1 (10.0)	0.7584
Anti-SAE	-	1 (7.1)	0 (0.0)	0.4315
Anti-SRP	-	0 (0.0)	0 (0.0)	-
MSA negative	-	6 (42.9)	7 (70.0)	0.2681
MSA unknown	-	3 (17.6)	1 (9.1)	0.545
Serum muscle enzymes at time of tape stripping (± SEM)
CK (U/L)	-	339.5 (123.4)	120.4 (21.3)	0.1914
Aldolase (U/dL)	-	8.8 (2.2)	8.5 (11.3)	0.9132
LDH (U/L)	-	278.2 (20.7)	311.9 (35.5)	0.3975
AST/SGOT (U/L)	-	43.6 (7.8)	37.0 (3.8)	0.5434
ALT/SGPT (U/L)	-	29.8 (6.5)	30.6 (11.2)	0.9502
Medications, n (% of patients on drug at time of tape stripping)
None	20 (100.0)	2 (11.8)	2 (18.2)	0.6504
Oral prednisone	-	4 (23.5)	3 (27.3)	0.8311
IV methylprednisolone	-	4 (23.5)	3 (27.3)	0.8311
Oral methotrexate	-	3 (17.6)	1 (9.1)	0.545
Subcutaneous methotrexate	-	6 (35.3)	4 (36.4)	0.9561
Mycophenolate Mofetil	-	3 (17.6)	0 (0.0)	0.151
Rituximab	-	3 (17.6)	1 (9.1)	0.545
Other immunosuppressants (Cyclosporine, Tacrolimus, Cyclophosphamide, Abatacept, Tofacitinib)	-	1 (5.9)	0 (0.0)	0.4315
Hydroxychloroquine	-	8 (47.1)	4 (36.4)	0.593
IVIG	-	7 (41.2)	4 (36.4)	0.8078

## Sheet: Supp. Table 2
Supplemental Table 2. Lists of differentially regulated genes analyzed in the manuscript (downregulated in blue, upregulated in red), including Log2 fold-change and FDR values.
List of 982 genes regulated in JDM_L compared to Controls					List of 4,467 genes regulated in JDM_NL compared to Controls					List of 10 genes regulated in JDM_L compared to JDM_NL					List of 537 genes commonly regulated in JDM_NL compared to control skin and in JDM_L compared to control skin							List of 401 genes regulated in JDM_L compared to Controls in microarrays from skin FFPE					List of 23 commonly regulated genes in skin RNAseq and microarray of JDM_L compared to control skin							List of 3,173 genes regulated in JDM_NL compared to Controls in microarrays from skin FFPE					List of 100 commonly regulated genes in skin RNAseq and microarray of JDM_NL compared to control skin							List of 6,773 genes regulated in the tape-stripping JDM subgroup 2 compared to JDM subgroup 1
Symbol	EntrezGeneID	CTL_vs_JDM_L_Log2 fold-change	CTL_vs_JDM_L (FDR <0.10)		Symbol	EntrezGeneID	CTL_vs_JDM_NL_Log2 fold-change	CTL_vs_JDM_NL (FDR <0.10)		Symbol	EntrezGeneID	JDM_NL_vs_JDM_L_Log2 fold-change	JDM_NL_vs_JDM_L (FFR <0.10)		Symbol	EntrezGeneID	CTL_vs_JDM_NL_Log2 fold-change	CTL_vs_JDM_NL (FDR <0.10)	CTL_vs_JDM_L_Log2 fold-change	CTL_vs_JDM_L (FDR <0.10)		Symbol	EntrezGeneID	Arrays_JDM_L compared to CTL_Log2 fold-change	Arrays_JDM_L compared to CTL (FDR<0.10)		Symbol	EntrezGeneID	Arrays_JDM_L compared to CTL_Log2 fold-change	Arrays_JDM_L compared to CTL (FDR<0.10)	RNAseq_CTL_vs_JDM_L_Log2 fold-change	RNAseq_CTL_vs_JDM_L (FDR <0.10)		Symbol	EntrezGeneID	Arrays_JDM_L compared to CTL_Log2 fold-change	Arrays_JDM_L compared to CTL (FDR<0.10)		Symbol	EntrezGeneID	Arrays_JDM_NL compared to CTL_Log2 fold-change	Arrays_JDM_NL compared to CTL (FDR<0.10)	RNAseq_CTL_vs_JDM_NL_Log2 fold-change	RNAseq_CTL_vs_JDM_NL (FDR <0.10)		Symbol	EntrezGeneID	JDM subgoup 2 compared to JDM subgroup 1 Log2 fold-change (absolute log2-fold-change≥1.0)	JDM subgoup 2 compared to JDM subgroup 1 FDR (<0.01)
TAF9	6880	-1.1861	0.0620183		NFIC	4782	-1.19688	0.0177248		DAB2IP	153090	-1.22169	0.0478721		LRRC10B	390205	-0.72862	0.067662	-1.11654	0.0853144		GAL	51083	-3.81839	0.0843289		TRIM22	10346	2.00551	0	1.19536	0.0620183		KRTAP4-12	83755	-4.23694	0.0888466		CALM2		-1.10381	0.0751267	-0.649277	0.0925592		SMARCA4	6597	2.01453	0
SBSPON	157869	-1.13057	0.0643054		COQ8A	56997	-1.15093	0.0177248		ID4	3400	-1.22493	0.0478721		SLC25A39	51629	-0.868476	0.0391898	-1.07502	0.0620183		LOC101928347	101928347	-2.78674	0.0988932		IFI30	10437	1.25116	0	1.03411	0.0664747		OSTC	58505	-3.98358	0		DCTD		-0.828262	0.0382087	-0.728091	0.0623287		PRDM2	7799	1.97696	0
LRRC10B	390205	-1.11654	0.0853144		FANCG	2189	-1.14953	0.0210999		POF1B	79983	-1.22164	0.0478721		SLC45A1	50651	-1.021	0.0364357	-1.02753	0.0920421		ZNF385D-AS2	100874221	-2.61016	0.0988932		USP18	11274	2.13437	0	0.860836	0.0926484		MAL	4118	-3.71048	0.0751267		INPP5F		-0.697634	0.0541926	-0.773142	0.0601319		BIRC6	57448	1.96956	0
SLC25A39	51629	-1.07502	0.0620183		NOD2	64127	-1.13548	0.0177248		RORA	6095	-1.16783	0.0750744		WDR24	84219	-0.766027	0.0521327	-1.00259	0.0924747		AWAT2	158835	-2.60264	0.0843289		CSF1	1435	0.73212	0.0669431	1.21849	0.0620183		COX7B	1349	-3.43802	0.00514811		ACSL3		-1.52217	0.0304322	-0.914359	0.0476242		USP34	9736	1.96102	0
RAPGEFL1	51195	-1.03179	0.072504		EPC1	80314	-1.13432	0.0177248		LOR	4014	-1.16501	0.0750744		SYT7	9066	-0.677894	0.0881175	-1.00106	0.0880431		IGHV1-58	28464	-1.70251	0.0843289		IFI6	2537	2.52017	0	1.03066	0.0630157		SNHG6	641638	-3.249	0		STMN1		-1.03363	0.015922	-0.874716	0.0460587		P4HB	5034	1.94983	0
SLC45A1	50651	-1.02753	0.0920421		FUNDC1	139341	-1.10751	0.0222916		HSPB1	3315	-1.16565	0.0760145		FAM83H	286077	-0.641619	0.0997274	-0.98231	0.0620183		LOC107986961	107986961	-1.67141	0.0273258		CYTH4	27128	1.03748	0.0421677	1.15996	0.0620183		SPRR4	163778	-3.16627	0.0206844		AVL9		-0.826054	0.0246921	-0.723614	0.0451647		DMXL1	1657	1.93523	0
DAB2IP	153090	-1.01764	0.0690189		ERLIN2	11160	-1.10206	0.0177248		ZFAND2B	130617	-1.10731	0.0844128		NFIC	4782	-1.19688	0.0177248	-0.982193	0.0690478		LOC105377104	105377104	-1.6312	0.0988932		TRAJ23	28732	1.01055	0.0532502	0.705612	0.090695		GAL	51083	-3.13833	0.0152612		CPD		-0.930261	0.0452605	-0.708601	0.0699218		HERC1	8925	1.93088	0
PHLDA3	23612	-1.01611	0.0874047		RNF114	55905	-1.08493	0.0202322		LHX2	9355	-1.12294	0.0844128		TIMM13	26517	-0.709141	0.0746702	-0.944108	0.0690818		AQP7	364	-1.49668	0.0988932		HLA-DPA1	3113	0.799106	0.0576406	1.01373	0.0874047		DDT	1652	-3.13765	0.00483845		DDX27		-0.658617	0.0751267	-0.79386	0.073267		PLEC	5339	1.92046	0
PPDPF	79144	-1.01051	0.0741754		MBD6	114785	-1.0827	0.0177248		FLG2	388698	-1.12797	0.0844128		AGPAT2	10555	-0.747183	0.0728513	-0.941659	0.0771822		MT1H	4496	-1.41065	0.0843289		HLA-F	3134	0.704783	0.0593359	1.24567	0.0473973		GBP6	163351	-3.06173	0.0835233		SETD3		-0.651426	0.0706264	-0.733161	0.0787988		HSP90AB1	3326	1.91659	0
WDR24	84219	-1.00259	0.0924747		NT5C	30833	-1.08261	0.0213708		NOA1	84273	-1.1213	0.0846323		ERLIN2	11160	-1.10206	0.0177248	-0.940934	0.072504		LOC105370913	105370913	-1.40874	0.0988932		IFI16	3428	1.18034	0.023566	1.03092	0.0900837		RPS13	6207	-3.04206	0		TMEM65		-1.21088	0.00878518	-0.840982	0.0374669		SUPT5H	6829	1.91423	0
SYT7	9066	-1.00106	0.0880431		C1D	10438	-1.07442	0.0330295							CRABP1	1381	-1.05767	0.0227389	-0.93759	0.0896018		OR51F2	119694	-1.29587	0.0843289		IFI27	3429	1.81474	0	1.07563	0.0620183		TRAPPC2B	10597	-2.77759	0		CACNA2D1		-0.579848	0.0939467	-0.815435	0.054211		TET2	54790	1.91344	0
ZNF581	51545	-0.985372	0.0872182		CRABP1	1381	-1.05767	0.0227389							MRPL43	84545	-0.74983	0.0849883	-0.929194	0.0851491		VN1R2	317701	-1.19337	0.0988932		IFIT1	3434	2.76607	0	0.858324	0.09866		DPT	1805	-2.72212	0.00621753		NCOR1		-0.638128	0.0751267	-0.850035	0.0364596		KDM3A	55818	1.91053	0
FAM83H	286077	-0.98231	0.0620183		HHIPL1	84439	-1.05042	0.0182527							ARHGAP33	115703	-0.679134	0.0777362	-0.916574	0.0834629		RNU6-516P	106479794	-1.14452	0.0988932		IRF1	3659	1.7911	0	1.19567	0.0664747		DAPL1	92196	-2.69809	0		FUNDC1		-1.01927	0.0352388	-1.10751	0.0222916		SENP6	26054	1.90943	0
NFIC	4782	-0.982193	0.0690478		EHHADH	1962	-1.04987	0.0233687							OBSCN	84033	-0.767482	0.0539977	-0.905097	0.0986862		OR11A1	26531	-1.10602	0.0843289		MX1	4599	3.02392	0	0.987443	0.0875764		ATP5PO	539	-2.6551	0		SELENOH		-0.629949	0.0773923	-0.758961	0.0513137		BTAF1	9044	1.90929	0
KRTAP3-3	85293	-0.967306	0.0696607		DGAT2L7P	646409	-1.04968	0.0344805							SYT14P1	401135	-0.698651	0.0693666	-0.87879	0.0990891		ST6GAL2	84620	-1.05489	0.0843289		PI3	5266	2.40952	0.0406788	0.990132	0.0896018		SEC61G	23480	-2.57216	0.00637143		RTF1		-0.903543	0.0392149	-0.940598	0.0410827		SMARCC2	6601	1.90802	0
BTC	685	-0.96651	0.091352		SCAF4	57466	-1.04944	0.0177248							PRR20A	122183	-1.02322	0.0208631	-0.877821	0.0896018		LINC00279	100873963	-0.985682	0.0988932		PLSCR1	5359	2.02792	0	1.03934	0.0844297		HSPB1P1	653553	-2.50898	0		TFRC		-0.963713	0.0341639	-0.676382	0.0868193		CD46	4179	1.90708	0
GJB4	127534	-0.959079	0.0893144		CLK3P2	100128834	-1.03829	0.0307627							KCTD6	200845	-0.789923	0.0623125	-0.858582	0.0924747		ADCY3	109	0.619208	0.0849318		SAMD9	54809	1.66821	0.00830703	1.04933	0.084959		NOP10	55505	-2.50327	0.0115256		TPRKB		-1.6224	0.00637143	-0.688737	0.0996472		PRPF40A	55660	1.9056	0
PCLO	27445	-0.956943	0.0930108		DNMT3L	29947	-1.02956	0.0343517							NXNL1	115861	-0.741763	0.0647847	-0.824499	0.0931876		IFIT1B	439996	0.634657	0.0904394		IFIH1	64135	2.67371	0	0.98085	0.091352		COX6B1	1340	-2.49764	0.00404726		EPS15		-0.832783	0.0253822	-0.659379	0.0847672		PIP4K2B	8396	1.90546	0
GJA3	2700	-0.944347	0.0954155		PRR20A	122183	-1.02322	0.0208631							EPC1	80314	-1.13432	0.0177248	-0.814934	0.091352		FBXO42	54455	0.634725	0.0804331		LAPTM5	7805	1.27074	0.0357292	1.09246	0.0721818		SNHG32	50854	-2.48426	0.00624771		MFSD8		-0.643309	0.0604891	-0.613567	0.089279		KANSL1	284058	1.90435	0
TIMM13	26517	-0.944108	0.0690818		RINT1	60561	-1.0227	0.0225253							KLF15	28999	-0.970055	0.0177248	-0.810278	0.0927751		IL23A	51561	0.636829	0.0984		OASL	8638	1.81562	0	0.94885	0.0929077		LOC102724720	102724720	-2.45798	0.00791206		RNGTT		-0.655183	0.0628703	-0.610442	0.0788677		KHDC4	22889	1.90399	0
AGPAT2	10555	-0.941659	0.0771822		SLC45A1	50651	-1.021	0.0364357							ARFGAP1	55738	-0.839362	0.0357735	-0.807548	0.0934103		SARS	6301	0.65512	0.076012		RSAD2	91543	2.46947	0	1.16351	0.0620183		POMP	51371	-2.45621	0		KDELR3		-0.833264	0.0688894	-0.685383	0.0934883		MYH14	79784	1.90296	0
ERLIN2	11160	-0.940934	0.072504		ADGRF3	165082	-1.01522	0.027306							PRKRIP1	79706	-0.770426	0.0438661	-0.758519	0.0944178		MOV10	4343	0.657642	0.0849318		ISG15	9636	2.08907	0	0.912153	0.0927751		CYB5A	1528	-2.39837	0.0246921		LTBP1		-1.37342	0.0206844	-0.600736	0.0976905		MAN1A2	10905	1.90189	0
CRABP1	1381	-0.93759	0.0896018		SPICE1	152185	-0.996177	0.03091							NOD2	64127	-1.13548	0.0177248	-0.732993	0.0934103		CTNNBL1	56259	0.663866	0.0849318		ADGRE5	976	1.15214	0.076012	1.07754	0.0664747		ANXA1	301	-2.38591	0.0283395		TP53TG1		-0.955954	0.0571746	-0.590156	0.0980416		EP300	2033	1.90024	0
ACTL9	284382	-0.935118	0.0947462		SNX29	92017	-0.995171	0.0364357							PLGLB2	5342	0.569498	0.0850136	0.543611	0.0954155		RMRP	6023	0.664063	0.0898057									LUM	4060	-2.38426	0		RRAGA		-0.766654	0.0246921	-0.828185	0.0462121		ATG9B	285973	1.89944	0
KRTAP3-2	83897	-0.933808	0.0820092		MEIOC	284071	-0.987967	0.0330295							CENPVL1	389857	0.627576	0.07166	0.544719	0.0975147		UNC93B1	81622	0.666054	0.0904394									NDUFA1	4694	-2.37224	0		TMA16		-0.990404	0.0514361	-0.723189	0.0762995		SNRNP200	23020	1.89811	0
MRPL43	84545	-0.929194	0.0851491		ZNF787	126208	-0.979797	0.0304771							UBE2FP2	101060189	0.664146	0.0659176	0.546544	0.0977237		CD14	929	0.672131	0.0682363									GAS5	60674	-2.37078	0.0178172		METAP2		-0.798826	0.0269016	-0.728738	0.0806423		RPS15	6209	1.89546	0
TCF12	6938	-0.927448	0.0927751		FDPSP5	2229	-0.973102	0.0225253							GLTPP1	645312	0.699653	0.0492557	0.552525	0.0978612		TRIM14	9830	0.676148	0.0849318									PSPHP1	8781	-2.33658	0.0377179		CABP7		1.07988	0.0588761	0.806973	0.0657302		HGS	9146	1.8935	0
UGT1A6	54578	-0.920386	0.0741936		KLF15	28999	-0.970055	0.0177248							TRBV6-6	28601	0.541494	0.0867337	0.565718	0.0944178		TRIP10	9322	0.67743	0.0898057									CSTB	1476	-2.30384	0.0068825		CLEC4C		1.03826	0.0835233	0.711534	0.0697346		PAPOLA	10914	1.89256	0
ARHGAP33	115703	-0.916574	0.0834629		HCAR1	27198	-0.96672	0.0365995							RPL17P34	643863	0.65442	0.0762574	0.572773	0.0991714		PPIF	10105	0.681423	0.076012									EMP1	2012	-2.25814	0.0206844		LINC01679		0.838836	0.0688894	0.817707	0.0587907		ATOSA	56204	1.89202	0
CNBP	7555	-0.916308	0.0981118		YJEFN3	374887	-0.961663	0.0442839							RPS17P17	100271230	0.682647	0.0499608	0.581015	0.096472		PXN	5829	0.681988	0.0634124									NDUFA12	55967	-2.25565	0		MESP2		0.904296	0.0751267	0.659372	0.0843109		HSPA5	3309	1.89153	0
ATP5IF1	93974	-0.914218	0.0967724		PPP1R32	220004	-0.960458	0.0202322							RN7SL692P	106479476	0.618847	0.0701475	0.582551	0.0978612		RGS12	6002	0.69135	0.0593359									UQCRQ	27089	-2.23048	0.00637143		ENTPD8		0.743563	0.0688894	0.737507	0.0699708		NONO	4841	1.89071	0
OBSCN	84033	-0.905097	0.0986862		SPDYE6	729597	-0.95686	0.0280662							DUSP8P4	728657	0.742382	0.0529518	0.582739	0.0927751		CYBA	1535	0.694692	0.0843289									SLPI	6590	-2.22634	0.0206844		PLCH2		0.814556	0.0791206	0.736684	0.0792216		BDP1	55814	1.89011	0
KRTAP8-1	337879	-0.890028	0.0705774		PROCA1	147011	-0.950483	0.0266956							RN7SKP107	106480464	0.682384	0.0444989	0.585731	0.0896018		LRP1	4035	0.697126	0.0849318									EIF1AX	1964	-2.20605	0.0068825		CCDC166		0.988309	0.0541926	0.693227	0.0824332		GOLM1	51280	1.88921	0
KRTAP4-6	81871	-0.882635	0.0744055		ATXN7L1	222255	-0.944943	0.0177248							CRYGEP	200575	0.894704	0.0225253	0.586427	0.0927751		VPS16	64601	0.699499	0.0840592									TRAJ56	28699	-2.19396	0.0269016		SRPK3		0.881018	0.0751267	0.666497	0.0897845		MBD2	8932	1.88869	0
SLC4A1	6521	-0.8826	0.0981118		RTF1	23168	-0.940598	0.0410827							RN7SKP208	106481817	0.648457	0.0700796	0.588994	0.0978612		NIT1	4817	0.701678	0.0849318									SEC11C	90701	-2.18321	0		DEFA3		1.82505	0.0420777	0.928089	0.02772		ARHGAP17	55114	1.88655	0
RPS12	6206	-0.88254	0.0839004		RPS2P4	92427	-0.938546	0.0202322							IGHV7-27	28383	0.535825	0.0939924	0.597415	0.096472		ABHD4	63874	0.702195	0.0898057									PDZK1	5174	-2.1742	0.0688894		KISS1		1.39774	0.0187186	0.770082	0.0507228		ATXN1	6310	1.8865	0
ZFAND2B	130617	-0.878888	0.0690818		LINC02141	101927580	-0.932622	0.048244							RPL7P34	389992	0.764635	0.0405584	0.60491	0.091352		WSB1	26118	0.703318	0.0849318									RTRAF	51637	-2.16921	0		SCT		0.903501	0.0334255	0.709814	0.0621066		SECISBP2	79048	1.88571	0
SYT14P1	401135	-0.87879	0.0990891		CDCP1	64866	-0.932294	0.0419706							LA16c-83F12.6	106146148	0.627317	0.0623273	0.60565	0.0900837		LCOR	84458	0.704037	0.0634124									MUCL1	118430	-2.15574	0.00869614		AANAT		0.745791	0.0939467	0.849147	0.0517143		NCKAP1	10787	1.88481	0
PRR20A	122183	-0.877821	0.0896018		WAC	51322	-0.931923	0.0237052							VENTXP4	152101	0.939864	0.0177248	0.606179	0.0855979		SNORA48	652965	0.704411	0.0898057									ACADM	34	-2.15205	0.00711065		TMEM52		0.663904	0.0793503	0.741207	0.0755694		LAMP1	3916	1.8831	0
ZBTB22	9278	-0.877187	0.0981118		SMAD5-AS1	9597	-0.93168	0.0229148							CYP4F35P	284233	0.653873	0.0642018	0.607248	0.0981118		HLA-F	3134	0.704783	0.0593359									COX7C	1350	-2.14736	0.0269016		MEF2C-AS2		0.975886	0.0498714	0.636815	0.0938186		EPS8L2	64787	1.88164	0
GPATCH11	253635	-0.87314	0.0874047		KDM5A	5927	-0.925877	0.0281278							SPATA31E2P	646177	0.798416	0.0451311	0.608206	0.0927751		PNP	4860	0.710784	0.0669431									OR8H2	390151	-2.13355	0.0965374		MIR140		0.868509	0.0541926	0.775903	0.0489481		SAMD4B	55095	1.8804	0
PRSS23	11098	-0.859926	0.0981118		ORAI2	80228	-0.922905	0.0374669							OR5T3	390154	0.644486	0.067662	0.608765	0.0922338		BCL10	8915	0.711758	0.0849318									RNU6-512P	106480394	-2.12768	0.0232448		PRAMEF11		1.3644	0.0571746	0.674541	0.066925		TRIP11	9321	1.87975	0
KCTD6	200845	-0.858582	0.0924747		PNKP	11284	-0.922641	0.0538396							RPL17P19	100271150	0.591822	0.0952448	0.611287	0.0978612		STAT6	6778	0.712902	0.0629321									FADS2	9415	-2.12247	0.0628703		EIF4A1P7		0.962955	0.060703	0.644557	0.0810854		DYNC1LI2	1783	1.87597	0
SHD	56961	-0.857801	0.0875764		ASPM	259266	-0.922191	0.0391898							RFPL4A	342931	0.649649	0.0648579	0.614465	0.0960762		IFITM4P	340198	0.71402	0.0843289									NME1	4830	-2.08987	0.0299612		LHX3		0.889972	0.0791206	0.669117	0.0937655		ASCC3	10973	1.87347	0
PGAM5	192111	-0.852824	0.0981118		SLC35C2	51006	-0.917365	0.0384138							LINC01952	105375261	0.850418	0.0343517	0.61481	0.0847617		TIMMDC1	51300	0.715596	0.0849318									NDUFA6	4700	-2.08789	0		C8orf86		0.977466	0.0662866	0.656004	0.0771022		HSPA9	3313	1.87323	0
EXPH5	23086	-0.851193	0.0981118		ACSL3	2181	-0.914359	0.0476242							SLURP2	432355	0.702046	0.0660914	0.61636	0.0977237		CBX6	23466	0.718273	0.0843289									HNRNPK	3190	-2.08608	0		IGLV2-33		1.01526	0.0731965	0.721359	0.0582601		WDR37	22884	1.87318	0
NXNL1	115861	-0.824499	0.0931876		PTP4A3	11156	-0.911875	0.0500238							CCNB1IP1P1	728887	0.57578	0.0887627	0.620907	0.0927751		APEX1	328	0.721793	0.0944468									YWHAH	7533	-2.07845	0		OR4D9		0.736609	0.0706264	0.91021	0.0294091		SPTBN2	6712	1.87317	0
EPC1	80314	-0.814934	0.091352		PCBP2	5094	-0.910136	0.0441294							RN7SL388P	106479365	0.604317	0.0924732	0.62235	0.0896018		XRN1	54464	0.725504	0.0898057									FASTKD5	60493	-2.07039	0.00473172		LINC02153		1.22519	0.0688894	0.667963	0.0815921		SON	6651	1.87313	0
KLF15	28999	-0.810278	0.0927751		HMGB1	3146	-0.906877	0.0371431							TEX54	111216277	0.636855	0.0809991	0.624159	0.093059		NCF2	4688	0.727155	0.0677204									AWAT2	158835	-2.06251	0.0452605		MIR425		1.06406	0.0392149	0.688817	0.0460209		CPEB2	132864	1.87217	0
ARFGAP1	55738	-0.807548	0.0934103		LINC01913	388942	-0.905607	0.0458983							RPL23P10	100270962	0.742668	0.0528998	0.624226	0.0850241		APOL3	80833	0.728421	0.0478516									MT1X	4501	-2.05757	0		SNORA11		1.25631	0.0246921	0.722745	0.04135		ZNF638	27332	1.86961	0
ILVBL	10994	-0.789067	0.0905756		LINC02447	730971	-0.893496	0.0299984							HSPD1P12	283320	0.973117	0.0177248	0.625327	0.090695		PLEC	5339	0.728907	0.0760304									IFI27L2	83982	-2.05591	0		UNC5D		0.924541	0.0751267	0.789382	0.0488234		BAZ2B	29994	1.86897	0
PRKRIP1	79706	-0.758519	0.0944178		USF2	7392	-0.890834	0.0312736							DUXAP1	503630	0.645153	0.0741799	0.625873	0.0898902		CSF1	1435	0.73212	0.0669431									SERPINB12	89777	-2.03493	0.00711065		DPY19L2		1.04418	0.0356614	0.608744	0.0968365		YIPF4	84272	1.8688	0
NOD2	64127	-0.732993	0.0934103		TFF2	7032	-0.88993	0.0439214							OR4C2P	119750	0.581021	0.0994584	0.626658	0.0978612		AXL	558	0.733292	0.0898057									SNHG8	100093630	-2.01848	0.00483845		IFNK		0.737559	0.0965374	0.742413	0.0481215		ARL8B	55207	1.86859	0
PLGLB2	5342	0.543611	0.0954155		ATP6V0B	533	-0.882196	0.0371431							MRPL40P1	645328	0.761315	0.03091	0.626669	0.0927751		LMAN2	10960	0.740416	0.0560812									TMED7	51014	-2.01711	0.00637143		LINC01411		0.691624	0.0835233	0.61621	0.0876864		CREBRF	153222	1.86816	0
CENPVL1	389857	0.544719	0.0975147		LINC00898	400932	-0.881691	0.0477381							RPS24P7	100216342	0.921973	0.0266956	0.631242	0.0898726		TGOLN2	10618	0.741398	0.0406788									SPCS1	28972	-2.01186	0.0226826		CSRP3		1.01172	0.0209428	0.542633	0.096509		XPOT	11260	1.86772	0
UBE2FP2	101060189	0.546544	0.0977237		SDHAF2	54949	-0.879854	0.0410889							HSPD1P2	645808	0.616674	0.0768498	0.633124	0.09866		GRK6	2870	0.742464	0.0593359									ZFAS1	441951	-2.00382	0		GOLGA6A		1.10937	0.0642032	0.681912	0.0448158		ABCF1	23	1.86759	0
RN7SL93P	106480947	0.5482	0.096472		RN7SL752P	106481127	-0.879641	0.0357735							RPL9P33	100271229	0.702668	0.0558316	0.633899	0.0874047		JADE2	23338	0.7458	0.0944468									CREG1	8804	-2.00255	0		KCNMB2-AS1		1.32336	0.0341639	0.76745	0.0343517		KAT6A	7994	1.86755	0
GLTPP1	645312	0.552525	0.0978612		LINC01238	102723927	-0.87957	0.0469811							RPL26P3	326298	0.546837	0.0987733	0.635073	0.0891872		DMXL2	23312	0.748167	0.0682363									IGIP	492311	-1.99919	0.00780017		SNORA26		1.34576	0.0377179	0.858023	0.0384138		DICER1	23405	1.86747	0
RPSAP74	107075113	0.565534	0.0941904		ZNF101	94039	-0.87861	0.0588347							TFAMP2	260340	0.638377	0.062803	0.636201	0.092175		PARP3	10039	0.750976	0.0478516									LOC100289196	100289196	-1.99433	0		TRIM74		1.40774	0.0541926	0.661469	0.0611311		COX7C	1350	1.86726	0
TRBV6-6	28601	0.565718	0.0944178		TRIM16	10626	-0.875059	0.0410889							RPL7AP10	161406	0.655001	0.0582425	0.637286	0.0987242		CTSZ	1522	0.752607	0.0731253									IFITM3	10410	-1.98872	0.00869614		LINC01276		1.00706	0.0604891	0.787249	0.03091		MACF1	23499	1.86673	0
RPL17P34	643863	0.572773	0.0991714		MED24	9862	-0.875045	0.0551585							AGGF1P6	106481737	0.747489	0.0387885	0.637991	0.0844467		GPX8	493869	0.754603	0.0669431									A2ML1	144568	-1.98611	0.092175		OR8H1		1.78876	0.0731965	0.60169	0.0857429		NPLOC4	55666	1.86661	0
PPEF1-AS1	100874004	0.573223	0.0932984		STMN1	3925	-0.874716	0.0460587							PARP4P2	645771	0.886478	0.0233687	0.63827	0.0954966		ELF4	2000	0.758339	0.0330393									LAPTM4A	9741	-1.97248	0		SNORA68		2.00115	0.00431889	0.656857	0.0670739		SRP72	6731	1.86611	0
GPN3P1	100302689	0.579565	0.096472		CD248	57124	-0.871685	0.0506953							LUADT1	106182249	0.595396	0.0832742	0.641003	0.0917617		JOSD1	9929	0.759399	0.0512328									SERPING1	710	-1.96979	0		MYH3		0.982706	0.0304322	0.675239	0.0709074		RABGAP1	23637	1.86573	0
RPS17P17	100271230	0.581015	0.096472		SLC25A39	51629	-0.868476	0.0391898							RPL29P33	401911	0.69785	0.0595981	0.641196	0.0917617		ADIPOR1	51094	0.763092	0.0755185									LYZ	4069	-1.96886	0.0141605		TRAV26-1		0.837923	0.0793503	0.626692	0.074168		KIF16B	55614	1.86522	0
RN7SL692P	106479476	0.582551	0.0978612		ICAM5	7087	-0.868073	0.0523573							RANP4	100130621	0.712417	0.0579932	0.641196	0.0721818		SCAMP3	10067	0.76423	0.0512328									ATP5MD	84833	-1.96274	0.00861849		ITIH3		0.865335	0.0642032	0.932355	0.0266956		KDM1A	23028	1.86503	0
DUSP8P4	728657	0.582739	0.0927751		TRMT1	55621	-0.865382	0.0477649							MTCO1P52	107075227	0.723654	0.054211	0.643052	0.0973098		HEG1	57493	0.764718	0.0804331									NDUFB2	4708	-1.95943	0.00624771		LINC01976		1.16718	0.0588761	0.746645	0.0547919		LIN54	132660	1.86267	0
RN7SKP107	106480464	0.585731	0.0896018		NELFE	7936	-0.864767	0.0404378							SNORA11	677799	0.722745	0.04135	0.64357	0.096472		ADA	100	0.771061	0.0898057									LOC107986961	107986961	-1.95681	0		MRPL23-AS1		0.73499	0.0773923	0.700184	0.0657302		TNKS1BP1	85456	1.8625	0
CRYGEP	200575	0.586427	0.0927751		SGPP2	130367	-0.863227	0.0554448							LINC01803	105373889	0.823124	0.0352181	0.64424	0.0820092		SLC19A2	10560	0.771203	0.0804331									CHCHD1	118487	-1.95312	0		LINC01692		1.3118	0.0314499	0.707413	0.0638998		UBA1	7317	1.86191	0
RN7SKP208	106481817	0.588994	0.0978612		TBL1XR1	79718	-0.862123	0.0521327							C8orf87	389676	0.760841	0.0410889	0.644704	0.0978612		FAM110C	642273	0.771681	0.0849318									MT1F	4494	-1.94705	0		LINGO1-AS1		0.963321	0.0731965	0.849897	0.027306		NCL	4691	1.86163	0
KRTAP3-4P	85345	0.59651	0.0875764		TMEM216	51259	-0.858757	0.0384138							RN7SKP3	100873847	0.688261	0.048081	0.646284	0.0744055		FLNA	2316	0.773366	0.0752553									KIT	3815	-1.93256	0.00434807		P4HTM		1.15895	0.0685642	0.912887	0.0364596		GRHL1	29841	1.86121	0
IGHV7-27	28383	0.597415	0.096472		BAIAP2-DT	440465	-0.856473	0.0652135							HSPD1P1	643300	0.813934	0.0339161	0.646286	0.0744055		RNPS1	10921	0.774041	0.0357292									NDUFB6	4712	-1.92502	0.00854222		CST5		1.06617	0.05795	0.858822	0.0452519		CDC42BPB	9578	1.8609	0
RN7SKP177	106479174	0.603096	0.0900837		YBX1P2	646531	-0.854729	0.0590628							AK3P5	100288319	0.938813	0.0264685	0.648948	0.072504		LOC105378078	105378078	0.774273	0.0650924									SPINK5	11005	-1.9238	0.00878518		HMX1		0.733817	0.0965374	0.747433	0.0638998		ID2	3398	1.85968	0
RPL7P34	389992	0.60491	0.091352		C9orf106	414318	-0.854556	0.0639661							AK4P4	100128705	0.792067	0.0438297	0.649177	0.0927751		GEMIN5	25929	0.777758	0.0988932									TRAC	28755	-1.91677	0.0232448		SLC8A2		1.04011	0.0447305	0.836148	0.0550288		PNISR	25957	1.85902	0
LA16c-83F12.6	106146148	0.60565	0.0900837		SLC9A3P1	6551	-0.853758	0.0402385							LINC01048	103695431	0.598697	0.0860494	0.650331	0.0927751		ZBP1	81030	0.785796	0.0479252									ME1	4199	-1.91119	0.018357		PCDHA7		1.02729	0.0731965	0.933652	0.040232		ATP6V1B2	526	1.85758	0
VENTXP4	152101	0.606179	0.0855979		EXOC3-AS1	116349	-0.850143	0.0435192							RPL7L1P5	390800	0.552588	0.0987609	0.650601	0.0874047		NLRC5	84166	0.788066	0.0479252									C12orf29	91298	-1.91106	0.0139557		N4BP3		1.15653	0.0153218	0.92461	0.0391863		ELF1	1997	1.8572	0
RPL41P1	22971	0.606726	0.0975784		NCOR1	9611	-0.850035	0.0364596							GSTA12P	647169	0.967194	0.0208631	0.650741	0.0851491		PSEN1	5663	0.789502	0.076012									MTCH2	23788	-1.90716	0.0269016		FCSK		0.675741	0.0731965	0.786866	0.0585969		FAM83G	644815	1.85676	0
CYP4F35P	284233	0.607248	0.0981118		UBE2L3	7332	-0.844153	0.0469889							FTLP1	170514	0.720553	0.0473471	0.651215	0.096472		MYO1G	64005	0.791462	0.0898057									ELOVL3	83401	-1.90538	0.0751267		HAUS1P2		1.27168	0.0706264	0.639273	0.0694895		RPS19	6223	1.85581	0
SEPT14P24	106480345	0.607692	0.093059		POMGNT2	84892	-0.843056	0.0451647							OR5M10	390167	0.889192	0.0378204	0.653028	0.0954155		LINC02474	110806276	0.794919	0.0984									FRG1	2483	-1.89847	0.00869614		TMEM200C		0.900396	0.0688894	0.676471	0.0641867		MAP7	9053	1.85572	0
SPATA31E2P	646177	0.608206	0.0927751		SERPINF1	5176	-0.84171	0.0542468							MTCO3P15	107075154	0.660728	0.0746638	0.654066	0.0927751		ENG	2022	0.797707	0.0849318									CBWD4P	653510	-1.89781	0.0349796		SPIN2B		1.29271	0.0823744	0.710928	0.0821182		KIF1C	10749	1.85525	0
OR5T3	390154	0.608765	0.0922338		NIM1K	167359	-0.841388	0.0402385							SCARNA1	677774	0.642101	0.0857425	0.655321	0.0977237		HLA-DPA1	3113	0.799106	0.0576406									RNASE4	6038	-1.89617	0.00624771		VAX2		0.898483	0.0888466	0.99187	0.0352287		ZZEF1	23140	1.85489	0
LINC00266-1	140849	0.610932	0.0927751		TMEM65	157378	-0.840982	0.0374669							FMO7P	100337589	0.592417	0.0912416	0.655678	0.0901767		LOC101927345	101927345	0.799141	0.0849318									CLEC2B	9976	-1.8948	0.00506704		ARL2BPP2		1.17435	0.05795	0.602964	0.0997524		ZNF750	79755	1.85313	0
RPL17P19	100271150	0.611287	0.0978612		RAP2C	57826	-0.840246	0.0596575							OR10J3	441911	0.654778	0.0687299	0.656111	0.0847617		TMEM173	340061	0.800145	0.0479252									CARD18	59082	-1.89071	0.0178754		GOLT1A		0.695356	0.0793503	0.792819	0.0391898		RO60	6738	1.85101	0
STAG3L5P-PVRIG2P-PILRB	101752399	0.611654	0.0909212		ARFGAP1	55738	-0.839362	0.0357735							IQCF6	440956	0.78081	0.0366854	0.656239	0.0756366		FKBP15	23307	0.806322	0.0744768									ZBTB20-AS4	100874131	-1.8838	0.00846729		SNORD3C		1.50296	0.0102145	0.62977	0.0957476		CDC42BPG	55561	1.85034	0
RPL15P14	100271283	0.613532	0.0874047		PCK2	5106	-0.835502	0.0441233							RPL17P2	652974	0.595617	0.0765756	0.656857	0.0920923		MCL1	4170	0.809265	0.0843289									NDUFAB1	4706	-1.88051	0.0166837		APOF		1.00703	0.0341639	1.0004	0.0197976		SEPTIN7	989	1.84984	0
RNU6-964P	106479992	0.613825	0.0938963		TNFRSF25	8718	-0.834656	0.0505118							ARL17B	100506084	0.729369	0.0441793	0.656907	0.098611		LOC100128494	100128494	0.81009	0.0479252									MLANA	2315	-1.86339	0.00554754		LHFPL4		0.770431	0.0706264	0.962715	0.0281278		OFD1	8481	1.84974	0
RFPL4A	342931	0.614465	0.0960762		RPRM	56475	-0.833842	0.0378914							LINC02310	105370496	0.6662	0.0572533	0.656944	0.079812		MGAT1	4245	0.810282	0.0303916									HMGCS1	3157	-1.86263	0.0314499		WFDC11		0.955063	0.0408059	0.590379	0.0994584		SETD5	55209	1.84872	0
LINC01952	105375261	0.61481	0.0847617		KPNA2P2	645680	-0.833728	0.0281278							LINC02374	105377600	0.785615	0.046009	0.66067	0.0906197		HOXC-AS2	100874364	0.81093	0.0593359									LOC105375321	105375321	-1.85968	0.0068825		LINC01038		0.957522	0.0382087	0.761678	0.0435932		HNRNPDL	9987	1.84841	0
SLURP2	432355	0.61636	0.0977237		OR51F1	256892	-0.832679	0.0387885							LCN8	138307	0.89138	0.0387885	0.661224	0.09866		GTPBP1	9567	0.81141	0.0406788									SRI	6717	-1.85532	0.00996152		CISH		0.885694	0.0392149	0.653288	0.0804344		MEF2D	4209	1.84806	0
IGKV2-19	28925	0.619808	0.0975784		F2R	2149	-0.83019	0.045582							OR2A4	79541	0.563533	0.0901572	0.661417	0.0929077		STK25	10494	0.812113	0.0944468									TRAJ22	28733	-1.84791	0.0133717		SNORA50A		1.21037	0.0163605	0.823601	0.0374669		PTPRA	5786	1.84786	0
CCNB1IP1P1	728887	0.620907	0.0927751		CTRC	11330	-0.828597	0.0511301							PTPN20B	26095	0.833094	0.0352287	0.661737	0.0899939		ACP2	53	0.814189	0.0576406									ZNF32-AS1	414197	-1.84714	0		PRH2		1.74899	0.0392149	0.663818	0.0616064		BNIP3	664	1.84734	0
RN7SL388P	106479365	0.62235	0.0896018		RRAGA	10670	-0.828185	0.0462121							HMGN2P19	100874466	0.707906	0.0501742	0.661993	0.0977237		CTBP1	1487	0.814947	0.0755185									PLP2	5355	-1.83997	0.00434807		SMC2-AS1		0.95279	0.0615966	0.85848	0.0367324		NECTIN1	5818	1.84665	0
TEX54	111216277	0.624159	0.093059		WDFY3-AS2	404201	-0.828127	0.0832742							RPL23AP19	100131143	0.695703	0.0493826	0.662604	0.0900837		CRLF1	9244	0.81547	0.0752553									TMBIM4	51643	-1.83992	0.00637143		IZUMO1R		0.794812	0.0604891	0.788769	0.0484709		BNIP2	663	1.84585	0
RPL23P10	100270962	0.624226	0.0850241		PFN1	5216	-0.827223	0.0639661							GAPDHP37	651258	0.825227	0.0364536	0.662735	0.079812		HCP5	10866	0.816057	0.0440524									GLO1	2739	-1.83407	0		SNORD60		1.64293	0.00595846	0.599285	0.0853169		TOM1L2	146691	1.84485	0
HSPD1P12	283320	0.625327	0.090695		LINC02038	105374285	-0.824635	0.0642877							SLC9B1P4	644768	0.725484	0.0438997	0.664038	0.089646		NDE1	54820	0.817856	0.0898057									TMED2	10959	-1.82489	0.00624771		TMEM120B		0.735728	0.0983626	0.790276	0.0523573		METAP2	10988	1.84443	0
DUXAP1	503630	0.625873	0.0898902		RN7SL623P	106480522	-0.823844	0.0429287							DIRC1	116093	0.880594	0.0225253	0.667884	0.0981118		STK4	6789	0.818405	0.0849318									HLA-DRA	3122	-1.80836	0		RN7SKP271		1.32325	0.0377179	0.590887	0.090777		HNRNPU	3192	1.84412	0
OR4C2P	119750	0.626658	0.0978612		GALNT10	55568	-0.823774	0.0542468							RPS12P31	100130192	0.946063	0.0191896	0.668456	0.0744055		FAM102B	284611	0.82056	0.0843289									OMD	4958	-1.80703	0.00772217		SLC24A2		0.910977	0.0731965	0.647105	0.0781086		KLF5	688	1.8441	0
MRPL40P1	645328	0.626669	0.0927751		CD40LG	959	-0.823022	0.0647847							NRON	641373	0.665598	0.0535429	0.668647	0.0905123		C12orf49	79794	0.820873	0.0319501									HSP90B1	7184	-1.80608	0.0045001		LINC01732		0.726163	0.0965374	0.628454	0.0608485		NRBP1	29959	1.84402	0
SNURF	8926	0.627326	0.0978612		REC114	283677	-0.822737	0.0685452							CDRT15	146822	0.737091	0.0443815	0.669539	0.097209		CNPY3	10695	0.821053	0.0761478									HSPA1B	3304	-1.7951	0.00434807		TM6SF2		0.752789	0.0823744	0.599088	0.0892094		CANX	821	1.84401	0
LINC00345	105370208	0.63112	0.0957857		SDR42E2	100288072	-0.822578	0.0535429							RPS17P11	100271072	0.72641	0.041435	0.670179	0.0744055		PPP1R9B	84687	0.824545	0.0275067									PSMD7	5713	-1.79479	0.0100943		TCEAL7		0.692868	0.0888466	0.622412	0.0652135		NCOA1	8648	1.84359	0
RPS24P7	100216342	0.631242	0.0898726		RN7SKP71	106479126	-0.822415	0.0506395							NANOGP2	414131	0.616663	0.0659509	0.670612	0.0901767		LOC101929523	101929523	0.826479	0.0294924									RPF2	84154	-1.79055	0.00554754		SNORA20		1.16906	0.0474556	0.596493	0.0934783		PHF3	23469	1.84257	0
HSPD1P2	645808	0.633124	0.09866		NIP7	51388	-0.821568	0.0806179							FCGR1B	2210	0.58593	0.083242	0.673531	0.0874047		MINK1	50488	0.827063	0.0761478									NUCB2	4925	-1.78987	0									BRD1	23774	1.84243	0
KATNBL1P5	100420841	0.633852	0.0885718		FAM222B	55731	-0.819101	0.069324							CER1	9350	0.649276	0.0488234	0.674057	0.0978612		ZBTB4	57659	0.828326	0.0634124									MT1H	4496	-1.78275	0									RAB3GAP1	22930	1.84227	0
RPL9P33	100271229	0.633899	0.0874047		BRD4	23476	-0.818167	0.0521327							VDAC1P10	643536	0.763021	0.0486188	0.674836	0.0981118		MIR1183	100302122	0.829316	0.0804331									OR4C3	256144	-1.78187	0.0888466									CHD2	1106	1.84111	0
RPL26P3	326298	0.635073	0.0891872		C1orf50	79078	-0.817892	0.0365175							UGT1A13P	404204	0.577077	0.0685931	0.675469	0.0872182		ARL4C	10123	0.830263	0.0950006									DNAJC15	29103	-1.77881	0.0102145									PHC3	80012	1.84075	0
TFAMP2	260340	0.636201	0.092175		KIAA2026	158358	-0.816358	0.0664222							RANP7	100874192	0.762853	0.0418152	0.675864	0.0872182		ODF3B	440836	0.830322	0.0744768									TCEAL9	51186	-1.77863	0									RNMT	8731	1.83994	0
RPL7AP10	161406	0.637286	0.0987242		CACNA2D1	781	-0.815435	0.054211							LINC00457	100874179	0.676458	0.0491189	0.676976	0.0874047		NABP1	64859	0.834457	0.0512328									TMEM47	83604	-1.77833	0.00404726									VPS13D	55187	1.83988	0
AGGF1P6	106481737	0.637991	0.0844467		SGF29	112869	-0.813289	0.0659176							LAGE3P1	646808	0.589524	0.0681153	0.682028	0.0896018		NFKB2	4791	0.836432	0.0421677									LOC403323	403323	-1.77659	0.00624771									EEA1	8411	1.8394	0
PARP4P2	645771	0.63827	0.0954966		MBD4	8930	-0.810493	0.0572533							GOLGA8K	653125	0.675724	0.0505118	0.682454	0.0927751		NAGA	4668	0.838336	0.0593359									SBDS	51119	-1.77449	0									BECN1	8678	1.83939	0
PLCB1-IT1	100874337	0.639954	0.0981118		LINC02575	111216286	-0.809147	0.0536666							ISCA1P1	389293	0.743654	0.0577189	0.682851	0.0744055		KYNU	8942	0.839263	0.076012									TOMM7	54543	-1.76763	0.0199577									TRIM33	51592	1.83905	0
LUADT1	106182249	0.641003	0.0917617		MDN1	23195	-0.808743	0.074141							EAF1-AS1	100873956	0.64053	0.0712242	0.682931	0.0951185		MRPL44	65080	0.841032	0.0950006									LCE2D	353141	-1.76496	0.0170844									MFSD14CP	84278	1.83862	0
RPL29P33	401911	0.641196	0.0917617		HIPK2	28996	-0.80848	0.0357735							GH2	2689	0.869818	0.0268582	0.683448	0.0732718		SCARNA12	677777	0.841986	0.0478516									HPF1	54969	-1.76293	0									PUM1	9698	1.83845	0
RANP4	100130621	0.641196	0.0721818		SLC25A46	91137	-0.804763	0.0675833							RPL9P6	326311	0.58854	0.0691021	0.683475	0.0739117		MEG3	55384	0.842142	0.076012									RPS21	6227	-1.76149	0.00624771									GOLGA5	9950	1.83734	0
RPL37P3	378818	0.642029	0.0874047		CYBA	1535	-0.804363	0.0484789							OR52E2	119678	0.727442	0.054361	0.683866	0.0986862		RUBCN	9711	0.842964	0.0761478									RGS10	6001	-1.76108	0.00595846									SPEN	23013	1.83726	0
MTCO1P52	107075227	0.643052	0.0973098		CYP46A1	10858	-0.802568	0.0371431							UGT1A5	54579	0.90329	0.0221212	0.684917	0.072504		FLT3LG	2323	0.843339	0.0330393									MMADHC	27249	-1.76029	0.00404726									OTUD4	54726	1.83692	0
SNORA11	677799	0.64357	0.096472		CEBPE	1053	-0.802064	0.0579999							LINC01445	102723605	0.772208	0.0410889	0.685087	0.0802742		TAPBP	6892	0.843866	0.0576406									CPE	1363	-1.75702	0.00996152									CDC37	11140	1.83657	0
FAM27A	100132948	0.643859	0.096472		NKD1	85407	-0.801711	0.0337329							TRBV20-1	28567	0.730916	0.0419885	0.686504	0.0874047		MMD	23531	0.845041	0.0629321									STMP1	647087	-1.75632	0									HDAC4	9759	1.83615	0
LINC01803	105373889	0.64424	0.0820092		SYT14	255928	-0.801585	0.066076							MRPL48P1	221717	0.905786	0.0281278	0.686695	0.0769889		PLBD1	79887	0.846454	0.0478516									TYRP1	7306	-1.7531	0.00483845									SP1	6667	1.83516	0
C8orf87	389676	0.644704	0.0978612		SLC25A6P4	100422690	-0.800193	0.0652135							LGALS16	148003	0.781798	0.0330295	0.687109	0.0713417		TIGAR	57103	0.848242	0.0898057									ZNF664	144348	-1.74887	0.00878518									DVL3	1857	1.83323	0
RN7SKP3	100873847	0.646284	0.0744055		ESRRA	2101	-0.799431	0.056696							TMEM246-AS1	101928470	0.706117	0.0383954	0.687608	0.0909212		AKT1	207	0.848866	0.0650924									NCL	4691	-1.74488	0									GTF2I	2969	1.83262	0
HSPD1P1	643300	0.646286	0.0744055		HMGN1	3150	-0.79885	0.0435932							GSTP1P1	2951	0.739702	0.0488234	0.689478	0.0630157		RUNX1	861	0.849436	0.0840592									TAF9	6880	-1.74462	0.0392149									TRIP12	9320	1.83229	0
EIF4A1P11	100130006	0.646499	0.0985901		STX16	8675	-0.797769	0.0522224							TMLHE-AS1	100507404	0.581086	0.0836089	0.689858	0.0981118		MYH9	4627	0.850083	0.0507853									SCP2	6342	-1.7445	0									BLTP3B	23074	1.831	0
RNA5SP374	100873632	0.648096	0.0927751		ZMYND8	23613	-0.796929	0.0560781							OR1D5	8386	0.5307	0.0969075	0.690045	0.0874047		IDO1	3620	0.854061	0.0944468									RNU7-47P	100147834	-1.7412	0.0341639									ATP10D	57205	1.83084	0
AK3P5	100288319	0.648948	0.072504		YPEL5P3	100653396	-0.794836	0.0477649							ZNF299P	54012	0.777172	0.0330295	0.690718	0.090695		IRF7	3665	0.858892	0.0534787									FRA10AC1	118924	-1.73561	0.0045001									TUT7	79670	1.83064	0
RN7SL869P	106481864	0.649011	0.072504		DDX27	55661	-0.79386	0.073267							RNU4-69P	106479590	0.617835	0.0738854	0.692751	0.0744055		PYHIN1	149628	0.865499	0.0291475									ENY2	56943	-1.73122	0.00595846									MPHOSPH8	54737	1.82886	0
AK4P4	100128705	0.649177	0.0927751		PRR14	78994	-0.791908	0.0690332							LINC00993	101929520	0.864445	0.0299984	0.692898	0.0955458		GRB2	2885	0.870311	0.0247971									HIST1H2BK	85236	-1.73044	0.00466315									USO1	8615	1.82883	0
CBX3P7	100421975	0.649583	0.0927751		MED9	55090	-0.791651	0.0757963							TERF1P2	646359	0.642754	0.0719888	0.693701	0.0893144		RRBP1	6238	0.873525	0.0682363									ANXA5	308	-1.73011	0.0100943									HP1BP3	50809	1.82881	0
LINC01048	103695431	0.650331	0.0927751		DDX19B	11269	-0.790848	0.0460209							LINC01038	102724076	0.761678	0.0435932	0.695212	0.0901767		CDC25B	994	0.875352	0.00741699									PIK3R1	5295	-1.7281	0.00960469									DLG1	1739	1.82867	0
RPL7L1P5	390800	0.650601	0.0874047		KCTD6	200845	-0.789923	0.0623125							EIF4EBP2P2	100190923	0.741444	0.0535429	0.697166	0.0874047		ALKBH5	54890	0.881879	0.049087									CRYBG1	202	-1.71589	0.00595846									ATP6V1G1	9550	1.82839	0
GSTA12P	647169	0.650741	0.0851491		ZNF106	64397	-0.789823	0.0621908							RPL12P7	326275	0.672478	0.0523548	0.697712	0.0930108		HLA-A	3105	0.883449	0.0406788									MSMO1	6307	-1.71332	0.0402789									CACUL1	143384	1.82828	0
SSXP9	326586	0.651053	0.0936855		GPRC5C	55890	-0.785775	0.0496901							LINC00705	338588	0.56408	0.0897223	0.698173	0.0899939		ARPC5	10092	0.885415	0.0840592									CISD1	55847	-1.71142	0									UBR4	23352	1.8282	0
FTLP1	170514	0.651215	0.096472		SCAND1	51282	-0.785005	0.0527605							LYPLA2P2	388499	1.07556	0.01792	0.698689	0.0909212		GJB2	2706	0.888053	0.0849318									DSG2	1829	-1.70786	0.00878518									CLDN1	9076	1.82794	0
SLC9B1P2	389000	0.651781	0.0927751		LINC01235	401492	-0.784974	0.0515514							OLA1P2	106479059	0.802374	0.0352287	0.699307	0.0791919		LOC101928228	101928228	0.889061	0.0944468									LOC105374653	105374653	-1.70717	0.0314499									TSC1	7248	1.82746	0
LLPHP2	106480300	0.651958	0.0929077		SPDYE2	441273	-0.784876	0.0333554							C10orf120	399814	0.765397	0.0419885	0.700733	0.0965191		PARP8	79668	0.889654	0.0404701									SMC3	9126	-1.70351	0.00878518									SETX	23064	1.82737	0
RNU7-80P	100151677	0.652743	0.0874047		RNA5SP304	100873578	-0.782717	0.0488234							LINC02455	105369597	0.6783	0.055821	0.701185	0.0880431		TGFB1	7040	0.890316	0.0188796									CFH	3075	-1.70261	0.0148503									ST13	6767	1.82665	0
OR5M10	390167	0.653028	0.0954155		OLFM5P	101927763	-0.781855	0.070478							GAPDHP63	442231	0.941761	0.0244631	0.701851	0.0927751		LOC105378235	105378235	0.891051	0.0560812									ACPP	55	-1.70234	0.00869614									UBR5	51366	1.8265	0
RNA5SP164	100873429	0.653114	0.089646		PARS2	25973	-0.780994	0.055822							SEPHS1P1	168474	0.649568	0.0833678	0.704256	0.0874047		COL6A1	1291	0.89112	0.0849318									ABRACL	58527	-1.69961	0.00595846									MAP2K2	5605	1.82639	0
MIR30E	407034	0.653932	0.0968748		PPIAP31	439953	-0.778776	0.046947							RPL7P45	100271225	0.62792	0.0706347	0.704296	0.0896018		ADORA2B	136	0.891204	0.0237344									CMA1	1215	-1.6988	0.00423365									HSD17B4	3295	1.82636	0
MTCO3P15	107075154	0.654066	0.0927751		TAGAP	117289	-0.778472	0.065392							VN1R5	317705	0.846822	0.0333769	0.706344	0.0853144		UBFD1	56061	0.894464	0.0849318									RPS5	6193	-1.69719	0.00791206									MITF	4286	1.82625	0
TRGV6	6980	0.654171	0.093786		C16orf71	146562	-0.778396	0.0717899							IL31	386653	0.57691	0.0916293	0.706769	0.0891872		PPM1K	152926	0.895519	0.0576406									FTH1P8	2501	-1.69467	0.00996152									CDC73	79577	1.82618	0
SNORA1	677792	0.654985	0.0954155		YAF2	10138	-0.777821	0.0621066							HTR2A-AS1	100874082	0.663065	0.0836089	0.708676	0.0927751		BMP1	649	0.895603	0.0760304									DECR1	1666	-1.68924	0.0102145									NUMA1	4926	1.82613	0
SCARNA1	677774	0.655321	0.0977237		HBB	3043	-0.774337	0.0387885							MTATP6P13	107075272	0.63214	0.0558316	0.708935	0.0892382		EHD1	10938	0.895838	0.0944468									CHMP4C	92421	-1.68772	0.0140538									PCBP2	5094	1.82555	0
FMO7P	100337589	0.655678	0.0901767		INPP5F	22876	-0.773142	0.0601319							NCOA4P4	642262	0.627403	0.0728588	0.709001	0.0927751		SCARNA22	677770	0.895932	0.0760304									LOC100506790	100506790	-1.68277	0.0179358									LRPPRC	10128	1.8255	0
OR10J3	441911	0.656111	0.0847617		CASC10	399726	-0.772647	0.0552106							PABPC1P11	100421058	0.576402	0.0928586	0.709009	0.0967724		FMNL1	752	0.897737	0.0512328									MT1G	4495	-1.68003	0.00637143									IQGAP1	8826	1.82542	0
IQCF6	440956	0.656239	0.0756366		POLR2J3	548644	-0.771462	0.0410889							RN7SL563P	106479427	0.578805	0.0744628	0.709042	0.0917617		TRAJ5	28750	0.901805	0.0669431									LOC112268097	112268097	-1.67675	0.0155798									UPF3A	65110	1.82526	0
RPL17P2	652974	0.656857	0.0920923		PRKRIP1	79706	-0.770426	0.0438661							FGF10-AS1	101927075	0.802733	0.0387885	0.709297	0.0844297		TBC1D9	23158	0.903834	0.0849318									HIST1H2BG	8339	-1.6756	0.00869614									SPINT2	10653	1.82489	0
ARL17B	100506084	0.656907	0.098611		XIST	7503	-0.769351	0.0659509							MIR670HG	100507261	0.754132	0.0410889	0.709831	0.0842273		HLA-DPB1	3115	0.903961	0.0840592									PDCD4	27250	-1.67443	0.00554754									MBOAT2	129642	1.82427	0
LINC02310	105370496	0.656944	0.079812		HNRNPD	3184	-0.768199	0.0570589							PSMC1P8	390297	0.805851	0.0281278	0.709852	0.0981118		ANXA2	302	0.904171	0.0843289									COX5A	9377	-1.67439	0.00769754									SEL1L	6400	1.82415	0
RNU4-58P	106481190	0.657165	0.096472		OBSCN	84033	-0.767482	0.0539977							TMEM207	131920	0.567257	0.08964	0.710538	0.0927751		ZC3HAV1	56829	0.909399	0.0291475									LOC105375666	105375666	-1.67107	0									GTF3C1	2975	1.82406	0
KLRC4-KLRK1	100528032	0.657984	0.0981118		WDR24	84219	-0.766027	0.0521327							CHIAP1	100420342	0.908399	0.0211237	0.711575	0.0751028		IL10RA	3587	0.911172	0.0478516									HSPB11	51668	-1.66335	0.011951									DLG5	9231	1.82396	0
RNU6-822P	106479930	0.659226	0.0975147		TIMP2	7077	-0.764089	0.045582							BNIP3P37	106480285	0.903702	0.025112	0.711892	0.0978612		DENND5A	23258	0.911705	0.0139614									TRAJ21	28734	-1.66316	0.0571746									NDUFS5	4725	1.82369	0
RAP1AP	5907	0.659694	0.096472		PUSL1	126789	-0.763807	0.0740161							RPL23AP56	645809	0.772445	0.0504639	0.712722	0.0898726		PSMB9	5698	0.91621	0.0843289									TM9SF2	9375	-1.65914	0.00791206									GJB2	2706	1.82355	0
LINC02374	105377600	0.66067	0.0906197		CHN2	1124	-0.761297	0.0659176							RN7SL477P	106479397	0.615084	0.0664222	0.713609	0.0744055		SRGAP2	23380	0.917348	0.0275067									GTF2F2	2963	-1.65618	0.00404726									MACROH2A1	9555	1.82345	0
LCN8	138307	0.661224	0.09866		RASA4B	100271927	-0.759755	0.0391898							ORC5	5001	0.806887	0.0374669	0.715654	0.0864305		SIRPG	55423	0.917563	0.0488649									CSTA	1475	-1.65589	0.015922									LONP2	83752	1.82319	0
OR2A4	79541	0.661417	0.0929077		PLPPR1	54886	-0.759276	0.0645616							FIBIN	387758	0.620222	0.0694895	0.716359	0.0927751		TMEM14EP	645843	0.91822	0.0479252									IGLC7	28834	-1.64938	0.00554754									GIGYF2	26058	1.82292	0
PTPN20A	26095	0.661737	0.0899939		SALL4	57167	-0.759228	0.0590628							CABS1	85438	0.716096	0.0564178	0.716888	0.0864305		BIN2	51411	0.920718	0.0731253									TALDO1	6888	-1.64802	0.0352388									SSR1	6745	1.82275	0
RNU6-761P	106480607	0.66188	0.0977237		C9orf139	401563	-0.759082	0.0621066							BCAS2P1	100127960	0.747883	0.0356881	0.716918	0.0744055		ASAP1	50807	0.920944	0.0849318									SQOR	58472	-1.64439	0.0206844									EEF2	1938	1.82268	0
HMGN2P19	100874466	0.661993	0.0977237		LRWD1	222229	-0.759079	0.0535429							OR2A1	346528	0.774692	0.0419885	0.717742	0.0922338		IRF8	3394	0.924289	0.0988932									MED27	9442	-1.64028	0.0731965									DBNL	28988	1.8224	0
RNU7-75P	100151672	0.662522	0.0978612		SELENOH	280636	-0.758961	0.0513137							LINC01925	105376854	1.03938	0.0177248	0.718324	0.0744055		H19	283120	0.926651	0.0731253									ANGPTL1	9068	-1.63967	0.0311177									OSBPL2	9885	1.82113	0
ASNSP5	100873794	0.662586	0.0927751		RYKP1	6260	-0.75669	0.0770135							RPS4XP4	441878	0.615705	0.0722598	0.721026	0.0948454		PATL1	219988	0.927941	0.0840592									PLIN2	123	-1.6383	0.0199577									FAM50A	9130	1.82103	0
RPL23AP19	100131143	0.662604	0.0900837		SETD1B	23067	-0.755981	0.0645009							RPL7P10	646538	0.752112	0.0378204	0.721329	0.0905827		TRIM38	10475	0.93345	0.0593359									ATP5MPL	9556	-1.63779	0									ZRANB2	9406	1.82098	0
GAPDHP37	651258	0.662735	0.079812		FEZF1-AS1	154860	-0.75598	0.0696827							HNRNPA1P35	645691	0.645129	0.0684687	0.722341	0.0930108		SCARNA6	677772	0.936531	0.0565585									SNORA22C	109616965	-1.63597	0.0241417									RARS1	5917	1.82044	0
SLC9B1P4	644768	0.664038	0.089646		ELOA2	51224	-0.755202	0.0770592							OR51C4P	390041	0.855766	0.0262041	0.722973	0.0874069		MDK	4192	0.937085	0.0944468									RBMS2	5939	-1.63559	0.0311177									TPI1	7167	1.82031	0
TRAJ3	28752	0.665569	0.0938963		TAS2R31	259290	-0.753142	0.0727161							MEIS3P1	4213	0.688984	0.0732083	0.723262	0.0875764		BOD1	91272	0.940701	0.0456887									HIBCH	26275	-1.63497	0.00990022									SETD2	29072	1.82031	0
D21S2088E	266917	0.666754	0.0880431		ZNF444	55311	-0.751268	0.085687							RNA5SP260	100873514	0.703636	0.0441908	0.723304	0.0875764		HMOX1	3162	0.942437	0.0804331									PPA2	27068	-1.63414	0.00791206									HNRNPK	3190	1.81986	0
RNU6-27P	106478918	0.666884	0.0957097		MRPL43	84545	-0.74983	0.0849883							LINC02317	101930294	0.887806	0.0304771	0.726075	0.0744055		FICD	11153	0.950789	0.0760304									XRCC5	7520	-1.63058	0.00404726									SEPTIN9	10801	1.81977	0
LINC00903	100861506	0.667199	0.0909212		LINC01280	101928232	-0.7476	0.0570589							TPM4P1	644566	0.826016	0.0451611	0.726157	0.0880431		CST3	1471	0.95387	0.0593359									UGP2	7360	-1.62928	0.00757076									PTEN	5728	1.81906	0
DIRC1	116093	0.667884	0.0981118		TMEM63C	57156	-0.747215	0.0794203							PLET1	349633	0.718067	0.0458494	0.726597	0.0874047		TAGLN2	8407	0.955597	0.0282552									HSPA5	3309	-1.62886	0.00514811									MYH9	4627	1.81884	0
RPS12P31	100130192	0.668456	0.0744055		AGPAT2	10555	-0.747183	0.0728513							DIRC3-AS1	105373877	0.600114	0.0897577	0.726627	0.0978612		NRIP1	8204	0.955641	0.0593359									ATOX1	475	-1.6282	0.013778									FRS2	10818	1.81828	0
NRON	641373	0.668647	0.0905123		EMC9	51016	-0.747174	0.0725751							TRGV4	6977	1.00482	0.0177248	0.726845	0.0642346		AOAH	313	0.959414	0.0593359									PFDN4	5203	-1.62756	0.0140538									TTC3	7267	1.81759	0
CDRT15	146822	0.669539	0.097209		ITPA	3704	-0.746904	0.0685708							MYO16-AS2	100874067	0.679965	0.0572533	0.72699	0.0757702		EXT1	2131	0.959738	0.0357292									CHCHD2	51142	-1.62655	0.00624771									HDAC2	3066	1.81739	0
OR4C7P	79294	0.66967	0.0922338		TATDN2P1	100131103	-0.744708	0.0626211							LINC01179	101928151	0.614555	0.0889129	0.727538	0.0927751		TIMP1	7076	0.96281	0.0512328									SLC15A1	6564	-1.62293	0.0170844									AKTIP	64400	1.81735	0
RPS17P11	100271072	0.670179	0.0744055		C16orf54	283897	-0.744341	0.0826488							POU6F2-AS2	100689074	0.605651	0.0787988	0.728766	0.0634163		SIGLEC1	6614	0.963204	0.0677204									TPRKB	51002	-1.6224	0.00637143									SDC1	6382	1.8173	0
NANOGP2	414131	0.670612	0.0901767		IGBP1P5	391642	-0.742924	0.0867288							RPEP3	100420555	0.593178	0.0856163	0.729087	0.0791416		MSR1	4481	0.963697	0.0849318									NASP	4678	-1.62171	0.0447305									NCOA6	23054	1.81729	0
RPL7AP15	100270895	0.670749	0.0881293		DGKI	9162	-0.74233	0.0514091							DNAJB8-AS1	285224	0.651675	0.062803	0.729957	0.0898726		CALML5	51806	0.965798	0.0479252									GOLIM4	27333	-1.62026	0.00637143									PNPLA6	10908	1.81644	0
RN7SL138P	106480489	0.671286	0.0991698		NXNL1	115861	-0.741763	0.0647847							TMF1P1	106480320	0.671244	0.0719349	0.730587	0.0744055		RRAS	6237	0.970227	0.0731253									TAF13	6884	-1.61535	0.0314499									MAP4	4134	1.81625	0
MRPS21P1	199900	0.672968	0.0991621		DGCR8	54487	-0.740998	0.0743148							PTGER4P3	100874378	0.585192	0.0801177	0.730927	0.0797502		KLF6	1316	0.976065	0.0593359									TMEM258	746	-1.61532	0.00514811									EZH1	2145	1.81621	0
RNA5SP302	106479004	0.673033	0.0934901		KRT7-AS	109729127	-0.735938	0.0973505							OR5AK3P	81228	0.683976	0.0575937	0.73159	0.0874047		CD38	952	0.976507	0.0357292									SMIM26	388789	-1.61466	0.0170844									GIGYF1	64599	1.81574	0
RNU6-756P	106479900	0.673379	0.0850241		SF3A3	10946	-0.735879	0.0847862							ZC3H11B	643136	0.630706	0.0818	0.731798	0.0927751		LINC01527	101927988	0.978239	0.0898057									LOC101928347	101928347	-1.61398	0.0751267									TACC2	10579	1.81573	0
FCGR1B	2210	0.673531	0.0874047		GALNT9	50614	-0.735176	0.0651898							OR4A44P	403250	0.746761	0.0410889	0.732328	0.0927751		VSNL1	7447	0.983433	0.0988932									PAPOLA	10914	-1.61069	0									GFPT1	2673	1.81515	0
CER1	9350	0.674057	0.0978612		LINC02204	101929151	-0.734	0.0672746							FCF1P8	100422531	0.565901	0.0857425	0.734254	0.0874069		MS4A7	58475	0.987336	0.0843289									TXNDC17	84817	-1.60904	0.0135834									NIPBL	25836	1.81471	0
MIR652	724022	0.674073	0.0924747		MOK	5891	-0.733421	0.067662							SIGLEC30P	114190	0.836499	0.0369974	0.734254	0.0930108		CDC26	246184	0.988642	0.0406788									MIR4273	100422955	-1.60595	0.00791206									RAD21	5885	1.81428	0
VDAC1P10	643536	0.674836	0.0981118		SLC9A7	84679	-0.73335	0.0786965							IQCF2	389123	0.746972	0.045623	0.734268	0.0690818		CPNE1	8904	0.991074	0.0229159									EIF3M	10480	-1.60517	0.0155798									ZHX1	11244	1.81419	0
LINC02255	105370894	0.675399	0.0901767		SETD3	84193	-0.733161	0.0787988							ABCD1P5	642762	0.640655	0.0881175	0.73465	0.0713417		LOC100132781	100132781	0.992717	0.0760304									CA6	765	-1.60408	0.0731965									WDR43	23160	1.81368	0
UGT1A13P	404204	0.675469	0.0872182		YAE1	57002	-0.732484	0.0906239							OR5H6	79295	0.816426	0.0347473	0.734711	0.0891559		CGAS	115004	0.995087	0.0357292									LEPROTL1	23484	-1.60161	0.00727135									FLII	2314	1.81361	0
SUB1P2	100287680	0.675668	0.0891559		GSC	145258	-0.732097	0.0701475							MAGEA8-AS1	101410537	0.60625	0.0762995	0.734851	0.0874047		LGMN	5641	0.99625	0.0898057									ACOT13	55856	-1.60036	0.0123414									RPL3	6122	1.81355	0
RANP7	100874192	0.675864	0.0872182		BRWD3	254065	-0.729895	0.0564258							RPS27AP8	100271375	0.831043	0.0364536	0.73502	0.0874047		SNORA5A	654319	1.00652	0.049087									FN1	2335	-1.59701	0.0170844									CLIP1	6249	1.81323	0
RN7SL182P	106479287	0.67694	0.0981899		CD300A	11314	-0.72974	0.0811496							LINC02469	105377301	0.61046	0.0775412	0.735408	0.0978612		TRAJ23	28732	1.01055	0.0532502									SCGB2A1	4246	-1.59599	0.0773923									AP2M1	1173	1.81319	0
LINC00457	100874179	0.676976	0.0874047		SIK3-IT1	100874315	-0.729521	0.0939924							MRPS36P2	347706	0.665268	0.0780942	0.735606	0.0905756		TCN2	6948	1.01055	0.0139614									SELENOF	9403	-1.59436	0.00585013									LRRFIP1	9208	1.81261	0
TRAJ55	28700	0.677562	0.0948725		METAP2	10988	-0.728738	0.0806423							DSCR4	10281	0.5734	0.0981797	0.73707	0.096472		SFN	2810	1.01641	0.0804331									TXN	7295	-1.59169	0.0176608									OTUD5	55593	1.81221	0
RNA5SP180	100873442	0.678019	0.0891559		FBXL13	222235	-0.728672	0.0964807							UPK3BP1	107080637	0.587488	0.0893332	0.737576	0.0643054		ANKFY1	51479	1.01664	0.0317466									PTN	5764	-1.59129	0.0498714									FOXO3	2309	1.81134	0
PPIAP1	100288185	0.678274	0.0874047		LRRC10B	390205	-0.72862	0.067662							LINC00308	54143	0.658676	0.0697993	0.73795	0.0620183		MLX	6945	1.01753	0.0319501									ABCE1	6059	-1.58933	0.011951									ATP6AP1	537	1.81132	0
RNA5SP41	100873280	0.678309	0.097209		DCTD	1635	-0.728091	0.0623287							LINC02015	102724550	0.834012	0.0353246	0.739031	0.0875764		NUB1	51667	1.02245	0.0849318									EMCN	51705	-1.58808	0.00878518									EZR	7430	1.8113	0
OR2L8	391190	0.681946	0.091352		CCNK	8812	-0.728068	0.0554887							RNU2-25P	106480208	0.684696	0.0538396	0.739316	0.0787524		DKFZP586I1420	222161	1.0261	0.0406788									DNAJA1	3301	-1.58255	0.013778									ANXA2	302	1.81129	0
LAGE3P1	646808	0.682028	0.0896018		FAM89A	375061	-0.727417	0.0554887							NDUFB4P1	100288654	0.685742	0.0511301	0.739538	0.0620183		ANXA6	309	1.03072	0.0357292									HSD3B1	3283	-1.58137	0.0420777									PROM2	150696	1.81033	0
GOLGA8K	653125	0.682454	0.0927751		C3orf56	285311	-0.726972	0.0722497							PPIAP48	111082978	0.589088	0.0987609	0.74011	0.0744055		INPP5D	3635	1.03115	0.0849318									PSMD12	5718	-1.58005	0.0102145									SRXN1	140809	1.81026	0
ISCA1P1	389293	0.682851	0.0744055		FAM118B	79607	-0.726164	0.0582624							POLR3GP2	100422391	0.682723	0.0679847	0.740855	0.0926484		MPEG1	219972	1.03299	0.0193187									SNX16	64089	-1.57995	0.0102145									MIR663AHG	284801	1.81021	0
EAF1-AS1	100873956	0.682931	0.0951185		DCST1	149095	-0.726092	0.0668099							RN7SL691P	106481112	0.79473	0.0324486	0.740946	0.072504		CADM3	57863	1.03446	0.049087									TSG101	7251	-1.57879	0.00996152									YWHAZ	7534	1.81019	0
GH2	2689	0.683448	0.0732718		DOLPP1	57171	-0.725845	0.0863547							GRK5-IT1	101927868	0.544596	0.0924635	0.741149	0.096472		CYTH4	27128	1.03748	0.0421677									RPS27AP5	100271374	-1.57715	0.00624771									FNBP4	23360	1.81017	0
RPL9P6	326311	0.683475	0.0739117		INSYN1	388135	-0.724942	0.0848139							RN7SL338P	106479347	0.544253	0.0990018	0.741924	0.096472		PARP15	165631	1.0456	0.0576406									DENR	8562	-1.57715	0.00554754									UBAP2L	9898	1.80997	0
OR52E2	119678	0.683866	0.0986862		GDF7	151449	-0.724817	0.0819106							RSU1P1	100129622	0.615424	0.087899	0.742752	0.0891872		THEMIS2	9473	1.04592	0.0576406									EIF2S3	1968	-1.57661	0.00996152									MAST4	375449	1.80961	0
UGT1A5	54579	0.684917	0.072504		MAP3K14	9020	-0.724593	0.0831018							SPECC1P1	100418862	0.648427	0.0786965	0.743458	0.0874047		SOD2	6648	1.04604	0.0478516									ZNF385D-AS2	100874221	-1.57608	0.0773923									PKP3	11187	1.80958	0
LINC01445	102723605	0.685087	0.0802742		AVL9	23080	-0.723614	0.0451647							CLUHP6	100418754	1.00229	0.0210999	0.745228	0.0986417		PKM	5315	1.04655	0.0479252									LOC105373334	105373334	-1.57451	0.0431267									SCAF11	9169	1.80943	0
SUMO2P10	106481678	0.685548	0.0769696		TRIML1	339976	-0.723531	0.0828262							LINC02434	105377606	0.636335	0.0622077	0.745395	0.0921639		FMNL2	114793	1.04799	0.0944468									THRSP	7069	-1.57404	0.092175									HNRNPM	4670	1.80935	0
TRBV20-1	28567	0.686504	0.0874047		BRCA1	672	-0.723514	0.0580485							RPS7P15	728015	0.825205	0.0378204	0.746174	0.0744055		PNPT1	87178	1.05086	0.0330393									HLA-DQA2	3118	-1.57309	0.0152612									NET1	10276	1.80903	0
MRPL48P1	221717	0.686695	0.0769889		AP1M2	10053	-0.723513	0.0600295							C3orf79	152118	0.58996	0.0816868	0.746697	0.0690818		GPR183	1880	1.0516	0.0840592									MXRA5	25878	-1.56987	0.0210915									RALGAPA1	253959	1.80877	0
RNU6-325P	106480390	0.686935	0.0926517		TMA16	55319	-0.723189	0.0762995							DPPA2P3	100128023	0.752613	0.0468016	0.747035	0.0744055		TYROBP	7305	1.0601	0.014447									MIR548V	100422850	-1.56749	0.0148503									AHNAK	79026	1.80865	0
LGALS16	148003	0.687109	0.0713417		H2BFWT	158983	-0.722989	0.0704167							MTCO2P1	140909	1.0193	0.0177248	0.74725	0.0739735		SDC3	9672	1.06083	0.0478516									POLR2I	5438	-1.55679	0.0232448									VPS35	55737	1.80847	0
TMEM246-AS1	101928470	0.687608	0.0909212		LINC01485	101928154	-0.721718	0.0868193							LINC02565	105372138	0.793188	0.0374669	0.747311	0.0951289		C2	717	1.06157	0.0315457									SNRPD2	6633	-1.55672	0.00727135									PDAP1	11333	1.80836	0
LINC02085	152225	0.688785	0.0927751		SUOX	6821	-0.721312	0.0590628							LINC01507	101927477	0.722691	0.0461562	0.748212	0.0794179		SYNGR2	9144	1.06443	0.0294924									ATP1B1	481	-1.55387	0.0232448									PATJ	10207	1.80834	0
GSTP1P1	2951	0.689478	0.0630157		C11orf49	79096	-0.719721	0.058695							TUBB8P8	102723626	0.612345	0.0806127	0.748278	0.0981118		TNIP1	10318	1.06818	0.0142001									LMBRD1	55788	-1.55364	0.00869614									AKAP13	11214	1.80821	0
TMLHE-AS1	100507404	0.689858	0.0981118		GMPPB	29925	-0.718428	0.0851592							LINC02335	107984565	0.800708	0.0330295	0.748299	0.0620183		TRIM21	6737	1.0691	0.0752553									FAM162A	26355	-1.55354	0.0341639									TOP2B	7155	1.80782	0
OR1D5	8386	0.690045	0.0874047		MAB21L1	4081	-0.717319	0.0973776							RPL36AP33	100191039	0.560855	0.0908256	0.751855	0.0825078		LOC101929709	101929709	1.06915	0									MAIP1	79568	-1.55219	0.00624771									ITGB1	3688	1.80732	0
ZNF299P	54012	0.690718	0.090695		MSL3	10943	-0.716861	0.0693366							BNIP3P1	319138	0.581122	0.0868058	0.751935	0.0952795		IFI35	3430	1.06948	0.0196229									ZDHHC6	64429	-1.54955	0									CTDSP2	10106	1.80706	0
RNU6-128P	106481217	0.690883	0.0899939		MLLT11	10962	-0.716036	0.0821182							RNA5SP497	100873739	0.742763	0.0466863	0.751983	0.0690818		TMX2	51075	1.07899	0.0456887									FAXDC2	10826	-1.54908	0.0283395									APP	351	1.80691	0
CTAGE6	340307	0.691528	0.0889062		ESAM	90952	-0.715343	0.07689							TXNDC2	84203	0.749316	0.0453088	0.752459	0.0990891		HLA-E	3133	1.08171	0									SNRPD3	6634	-1.54644	0.0170844									ATL3	25923	1.80679	0
RNU4-69P	106479590	0.692751	0.0744055		LINC00523	283601	-0.715024	0.0897845							IGHVII-62-1	28360	0.731289	0.0473471	0.752862	0.0630157		JAK2	3717	1.08556	0.0135074									ARG1	383	-1.54518	0.00997696									ACTN4	81	1.80605	0
LINC00993	101929520	0.692898	0.0955458		FGFBP1	9982	-0.714415	0.072414							NIPA2P2	100130204	0.599984	0.077642	0.753583	0.0968862		PDCD1LG2	80380	1.08557	0.0239051									TMEM45A	55076	-1.54457	0.0097175									CASZ1	54897	1.80547	0
TERF1P2	646359	0.693701	0.0893144		HNRNPUL1	11100	-0.713435	0.070092							DIP2A-IT1	100862692	0.608736	0.0951244	0.754094	0.096472		SMCHD1	23347	1.08559	0.0534787									PRKAG1	5571	-1.54231	0.013778									RC3H1	149041	1.80534	0
POTEJ	653781	0.693811	0.0927751		ADHFE1	137872	-0.713057	0.0671833							NMNAT1P4	100132841	0.569769	0.0884683	0.754991	0.0981899		C1QA	712	1.08567	0.0576406									THOC7	80145	-1.53819	0.0115256									ARHGEF12	23365	1.80526	0
UQCRHP1	100130756	0.69414	0.0899939		FLT1P1	391533	-0.713009	0.0960978							PGR-AS1	101054525	0.771959	0.0382244	0.755113	0.0874047		SLURP1	57152	1.09314	0.0239051									PDK4	5166	-1.53636	0.0140538									BRAF	673	1.80524	0
RPS15AP18	100271360	0.694245	0.094199		RNF175	285533	-0.709816	0.0948065							OR4V1P	79534	0.569015	0.0926472	0.75543	0.0850241		PSMB8	5696	1.0975	0.0197786									BNIP3	664	-1.53017	0.0377179									HNRNPH1	3187	1.80511	0
LINC01038	102724076	0.695212	0.0901767		MTND6P25	107075262	-0.709404	0.0863672							GOLGA8CP	729786	0.836325	0.024637	0.755497	0.0620183		CHKA	1119	1.09837	0.0137306									SSBP1	6742	-1.52702	0									ABI1	10006	1.80481	0
HMGB1P29	100873892	0.696461	0.0839004		SCARF1	8578	-0.709249	0.0696327							SLC6A20	54716	0.930584	0.0294091	0.756205	0.0874047		RGL1	23179	1.10188	0.00791146									LOC220729	220729	-1.52678	0.0176608									SH3GLB1	51100	1.80468	0
EIF4EBP2P2	100190923	0.697166	0.0874047		TIMM13	26517	-0.709141	0.0746702							RN7SL351P	106479351	0.600479	0.0921249	0.756232	0.092175		FBLN2	2199	1.10299	0.0137306									LOC112267899	112267899	-1.5253	0.00780017									KPNB1	3837	1.80442	0
MUSTN1	389125	0.697612	0.08069		CPD	1362	-0.708601	0.0699218							BTG3P1	100419246	0.546578	0.0857425	0.756343	0.0977237		IGFBP4	3487	1.10682	0.00776358									NAA50	80218	-1.52476	0.0731965									FMNL2	114793	1.8042	0
RPL12P7	326275	0.697712	0.0930108		STPG1	90529	-0.707509	0.0702631							LINC02381	400043	0.962329	0.0352181	0.758688	0.0927751		CD86	942	1.11184	0.0534787									GPNMB	10457	-1.52296	0									MYCBP2	23077	1.80398	0
LINC00705	338588	0.698173	0.0899939		SPATA31D1	389763	-0.705783	0.0654674							LRRC8D	55144	0.590093	0.0792819	0.76006	0.0896018		BIRC3	330	1.11473	0.0650924									INAFM2	100505573	-1.52288	0.0447305									ARPC2	10109	1.80383	0
LYPLA2P2	388499	0.698689	0.0909212		CPSF1P1	129099	-0.704579	0.0525248							SLC25A38P1	441915	0.606685	0.0658219	0.760379	0.0744055		DPP4	1803	1.11529	0.0478516									ACSL3	2181	-1.52217	0.0304322									SUPT6H	6830	1.80375	0
OLA1P2	106479059	0.699307	0.0791919		AP5B1	91056	-0.704076	0.0752307							TRGC1	6966	0.736206	0.0396631	0.760836	0.0927751		FTH1P7	2500	1.11739	0.0357292									LINC02712	101929497	-1.52106	0.0604891									ETV3	2117	1.80328	0
RNA5SP46	100873285	0.700582	0.0874047		SLC7A11	23657	-0.704006	0.0657699							RN7SKP188	106479179	0.873917	0.0280662	0.761729	0.0642346		TMSB10	9168	1.11825	0.00791146									SRP14	6727	-1.52075	0.0222654									C3orf52	79669	1.80314	0
C10orf120	399814	0.700733	0.0965191		KLHL36	79786	-0.703061	0.0909359							TRBV28	28559	0.706584	0.0557849	0.761929	0.072504		RNF19B	127544	1.12052	0.0294924									RPL37	6167	-1.51827	0.00878518									BOD1L1	259282	1.80268	0
LINC02455	105369597	0.701185	0.0880431		PWRN2	791115	-0.702503	0.0857975							ZNF70P1	100419609	0.69171	0.0608065	0.76233	0.0756366		SCNM1	79005	1.12095	0.0898057									CD1C	911	-1.51819	0.0125476									CXADR	1525	1.80262	0
TRBV9	28586	0.70136	0.0931876		SRSF11	9295	-0.70136	0.0887627							LMNB1-DT	102723557	0.625578	0.0885632	0.762409	0.0690189		UBE2Q2	92912	1.13225	0.0669431									PPA1	5464	-1.5164	0.00404726									TACSTD2	4070	1.80255	0
GAPDHP63	442231	0.701851	0.0927751		CDHR3	222256	-0.700958	0.0528596							MIR4713HG	109729174	0.781093	0.0280987	0.763863	0.072504		STAT5A	6776	1.13449	0.0593359									C1orf131	128061	-1.51384	0.00878518									DSTN	11034	1.80205	0
SFR1P1	100130090	0.702493	0.0931876		EPB41L5	57669	-0.700683	0.0741799							SNORA50	677830	0.823601	0.0374669	0.764225	0.0841013		GOLM1	51280	1.13475	0.0357292									NFIL3	4783	-1.513	0.00506704									SF1	7536	1.80193	0
LINC00353	100874139	0.702534	0.0880431		NCBP2L	392517	-0.699895	0.0968613							BMP7-AS1	102723590	0.547298	0.0856163	0.764525	0.0927751		UCP2	7351	1.13534	0									RAB4A	5867	-1.51009	0.0152612									EMP2	2013	1.80166	0
CCL3L1	6349	0.702599	0.0948725		SKIDA1	387640	-0.699856	0.0660043							LINC01519	101929624	0.756441	0.0376297	0.764613	0.0844467		TRANK1	9881	1.13787	0.0199369									PWAR6	100506965	-1.50998	0.0178754									PRKDC	5591	1.80153	0
RNA5SP514	100873565	0.70282	0.0927751		CIPC	85457	-0.699434	0.0956264							PSMD10P3	338091	0.879657	0.0267573	0.764679	0.0716518		HLA-C	3107	1.14172	0.0275067									GSK3B	2932	-1.50715	0.0377179									GTF2IRD1	9569	1.8012	0
RPL21P129	100271451	0.704122	0.0917617		HBA2	3040	-0.699256	0.0722423							LINC02058	107984117	0.554278	0.0847862	0.764716	0.0930108		EMP3	2014	1.15142	0.0406788									SEC63	11231	-1.50711	0									PKP1	5317	1.80035	0
SEPHS1P1	168474	0.704256	0.0874047		SYT14P1	401135	-0.698651	0.0693666							IGHV7-81	28378	0.583029	0.0745194	0.764736	0.0744055		ADGRE5	976	1.15214	0.076012									PFDN5	5204	-1.50298	0.0206844									SF3B1	23451	1.80032	0
RPL7P45	100271225	0.704296	0.0896018		CORO6	84940	-0.696252	0.0597658							OR51A2	401667	0.604818	0.0792216	0.764871	0.0874047		TAGAP	117289	1.15315	0.0313473									SEPTIN11	55752	-1.50297	0.0155798									LNPEP	4012	1.79999	0
RPS12P26	100130495	0.705245	0.0981118		DEPDC7	91614	-0.695586	0.0950892							CABYRP1	266954	0.846821	0.0328367	0.765264	0.08069		RPPH1	85495	1.16457	0.0330393									SERPINB2	5055	-1.50273	0.0311177									PSORS1C2	170680	1.79982	0
RNU6-1336P	106480661	0.705454	0.0932984		ANKRD34A	284615	-0.695138	0.085959							ABCC6P1	653190	0.634411	0.066076	0.765493	0.0643054		STEAP4	79689	1.16581	0.0988932									RBP7	116362	-1.50195	0.0135834									DDX6	1656	1.79976	0
TRAJ23	28732	0.705612	0.090695		HNRNPMP1	645204	-0.694848	0.0679568							LINC01999	388406	0.811528	0.0359839	0.765546	0.072504		C1QC	714	1.17188	0.0303916									HLA-DQA1	3117	-1.50189	0.0349796									MUC15	143662	1.79967	0
MORF4	10934	0.706253	0.0977237		HBA1	3039	-0.694073	0.0521327							OR2D2	120776	0.627037	0.0969075	0.766033	0.0977237		IFI16	3428	1.18034	0.023566									NUCKS1	64710	-1.50038	0.00434807									CDV3	55573	1.79944	0
VN1R5	317705	0.706344	0.0853144		THY1	7070	-0.694017	0.0996089							BTF3P13	132556	0.617661	0.0966701	0.766446	0.0810195		LOC101929117	101929117	1.18527	0.0804331									DSG3	1830	-1.49831	0.0628703									DNTTIP2	30836	1.79937	0
IL31	386653	0.706769	0.0891872		ANHX	647589	-0.692927	0.0871674							IGHV3-73	28409	0.702611	0.0479199	0.767106	0.0620183		ATP10A	57194	1.18533	0									RPN2	6185	-1.49608	0.00727135									ARHGEF10L	55160	1.79902	0
TNFRSF17	608	0.707142	0.0875764		LRRC28	123355	-0.692164	0.0820012							RPL10P1	100288252	0.830404	0.0330941	0.767308	0.0664747		CCDC200	100874261	1.18768	0.00762113									SPARCL1	8404	-1.49368	0.0226826									AKAP9	10142	1.79891	0
RAET1L	154064	0.708359	0.0874047		ACTG1P15	100418951	-0.691969	0.0941208							LMO7DN-IT1	104326189	0.614915	0.0755332	0.767804	0.0725328		SLFN12	55106	1.20183	0.00769169									LOC105379053	105379053	-1.49239	0.0178754									GLUD1	2746	1.79879	0
HTR2A-AS1	100874082	0.708676	0.0927751		C1RL	51279	-0.69028	0.0867288							HSD3BP3	441900	0.870617	0.0225253	0.767939	0.0761407		TAP2	6891	1.20746	0									LOC100286906	100286906	-1.49199	0.0152612									FOXF2	2295	1.79852	0
MTATP6P13	107075272	0.708935	0.0892382		TPRKB	51002	-0.688737	0.0996472							IZUMO1R	390243	0.788769	0.0484709	0.768833	0.0896018		COMP	1311	1.20811	0.0303916									PSMB1	5689	-1.49041	0.0187186									MORF4L1	10933	1.79844	0
NCOA4P4	642262	0.709001	0.0927751		SSTR5-AS1	146336	-0.688291	0.0933065							HMGB3P32	100507549	0.63539	0.0673712	0.768871	0.0791377		WFDC12	128488	1.20912	0.0478516									HSBP1	3281	-1.48904	0.0102145									CKAP5	9793	1.79841	0
PABPC1P11	100421058	0.709009	0.0967724		GCG	2641	-0.687778	0.0648579							MRPS36P1	347705	0.634394	0.0659176	0.769402	0.0634163		TRIM25	7706	1.2102	0									KRT79	338785	-1.4885	0.0408059									ATXN2L	11273	1.79821	0
RN7SL563P	106479427	0.709042	0.0917617		FAM217B	63939	-0.686494	0.071166							SIRPD	128646	0.959244	0.0202322	0.769934	0.0938963		B2M	567	1.21319	0									TSPAN6	7105	-1.48792	0.0341639									SFPQ	6421	1.79786	0
FGF10-AS1	101927075	0.709297	0.0844297		KDELR3	11015	-0.685383	0.0934883							SAMD12	401474	0.664504	0.0785389	0.770251	0.0981118		ADAR	103	1.21451	0.00830703									KIR3DL2	3812	-1.48472	0.00869614									RNF20	56254	1.79762	0
MIR670HG	100507261	0.709831	0.0842273		LINC01413	101928611	-0.684628	0.0867337							AGGF1P3	391552	0.966732	0.0225253	0.770919	0.0717281		CLEC7A	64581	1.21717	0									ALDH1A1	216	-1.48222	0.0311177									CTNNA1	1495	1.79756	0
PSMC1P8	390297	0.709852	0.0981118		ZNF331	55422	-0.684477	0.0868476							MRPS21P2	359766	0.653414	0.079185	0.770944	0.0818974		IFIT5	24138	1.2249	0.00748381									PDHB	5162	-1.47881	0.00514811									VEZT	55591	1.79748	0
TGFB2-AS1	728463	0.709859	0.0927751		EEF1GP5	642357	-0.684223	0.0847672							SNORA62	6044	0.604306	0.0967617	0.771873	0.096472		SNORD59A	26789	1.2279	0.0303916									ANG	283	-1.47548	0.0206844									RBM5	10181	1.797	0
RNU6-197P	106479654	0.709912	0.0891552		HLA-C	3107	-0.681299	0.0838471							OR7G3	390883	1.01363	0.0219391	0.771949	0.0842273		WASH8P	100288778	1.22873	0.0330393									CWC27	10283	-1.47547	0.0178754									ARID1A	8289	1.79673	0
TMEM207	131920	0.710538	0.0927751		RBBP8P1	100420552	-0.681197	0.0719349							FAM177A1P1	728710	0.553632	0.0977035	0.771956	0.0822401		MIR4269	100423043	1.23142	0.0275067									ALOX5AP	241	-1.47498	0.0402789									RPL39	6170	1.79645	0
CHIAP1	100420342	0.711575	0.0751028		ESRP1	54845	-0.680415	0.0977058							MIR218-2	407001	0.538816	0.0887627	0.772415	0.093059		SNORA68	26780	1.23323	0.0650924									OIP5-AS1	729082	-1.47475	0.0170844									NOMO2	283820	1.79645	0
BNIP3P37	106480285	0.711892	0.0978612		GSS	2937	-0.680057	0.0857429							DDX31	64794	1.28414	0.0177248	0.774412	0.094199		GIMAP4	55303	1.23513	0.0804331									EAPP	55837	-1.46971	0.0102145									SERINC5	256987	1.7963	0
RPL23AP56	645809	0.712722	0.0898726		ASS1P9	454	-0.67962	0.0941208							FAM192BP	152667	0.614389	0.0794841	0.774698	0.0891559		CYBB	1536	1.23539	0.0303916									PSMD14	10213	-1.46644	0.0140538									PHRF1	57661	1.79629	0
MTND5P31	100873267	0.713207	0.0891559		ARHGAP33	115703	-0.679134	0.0777362							NRBF2P5	100118954	0.616326	0.0651571	0.776193	0.0791919		ZCCHC2	54877	1.23927	0									RSF1	51773	-1.46591	0.0125476									ELL2	22936	1.79593	0
RPS15AP27	100271613	0.713462	0.0741754		HOXC11	3227	-0.678349	0.0881175							SNORD60	26788	0.599285	0.0853169	0.776479	0.0874932		CD274	29126	1.24094	0.0593359									TMEM33	55161	-1.46415	0.00997696									AP3D1	8943	1.79583	0
RN7SL477P	106479397	0.713609	0.0744055		SYT7	9066	-0.677894	0.0881175							MAGEA4	4103	0.684991	0.0633028	0.776583	0.0874047		RNU6-1079P	106480040	1.24167	0.0944468									HACD2	201562	-1.46283	0.0199577									BCL6	604	1.79569	0
FABP5P11	266699	0.714717	0.0930108		CAP1P2	399748	-0.677206	0.0817823							NDE1P2	106480247	0.659188	0.0530314	0.77659	0.0844297		MS4A6A	64231	1.24522	0.0351993									MRPL51	51258	-1.46219	0.00429009									SPAG9	9043	1.79539	0
RNU6-767P	106481916	0.714731	0.0977237		PKD1L2	114780	-0.676723	0.094201							RPL17P44	100129584	0.75188	0.0369907	0.77688	0.0905123		IFI30	10437	1.25116	0									LOC101927575	101927575	-1.46106	0.0269016									SYNCRIP	10492	1.79532	0
ORC5	5001	0.715654	0.0864305		TFRC	7037	-0.676382	0.0868193							OR4A3P	81320	0.677249	0.067662	0.777449	0.0690818		GBP1P1	400759	1.26542	0.0534787									SC5D	6309	-1.45991	0.00996152									GID8	54994	1.79503	0
RN7SKP294	106479226	0.715927	0.0885216		MIR4486	100616118	-0.676312	0.0903464							LINC01629	105370578	0.693905	0.0793754	0.77784	0.0874047		TRAJ47	28708	1.26865	0.0950006									DYNC1LI1	51143	-1.45894	0.00637143									STRN	6801	1.79486	0
FIBIN	387758	0.716359	0.0927751		MEF2A	4205	-0.674351	0.0750657							KRT8P19	644998	0.706827	0.0676777	0.779242	0.0927751		LAPTM5	7805	1.27074	0.0357292									TMEM106B	54664	-1.45877	0.015922									MALAT1	378938	1.79468	0
CABS1	85438	0.716888	0.0864305		CCDC14	64770	-0.673895	0.0649029							SLIT1-AS1	100505540	0.702213	0.0588347	0.779309	0.0899939		MLKL	197259	1.27318	0									WFDC21P	645638	-1.45313	0.0152612									GTF2A1	2957	1.79454	0
BCAS2P1	100127960	0.716918	0.0744055		MRPS34	65993	-0.673199	0.0774026							TDGF1P1	100421177	0.645776	0.0697348	0.779333	0.0874047		SNORD35B	84546	1.2845	0.0682363									DAD1	1603	-1.45236	0.0835233									TJP1	7082	1.79424	0
OR2A1	346528	0.717742	0.0922338		RN7SL5P	6031	-0.67267	0.0876767							OR10H4	126541	0.57866	0.0856163	0.780206	0.0744055		SULF1	23213	1.28731	0.0593359									AGA	175	-1.45165	0.00990022									SPTAN1	6709	1.79372	0
OR4F8P	390872	0.718067	0.0874047		NEDD8	4738	-0.671724	0.0528511							PRR13P7	100289644	0.597977	0.0855482	0.780378	0.0744055		TNFSF10	8743	1.30315	0.0319501									WFDC12	128488	-1.45001	0.0299612									SNX2	6643	1.79357	0
LINC01925	105376854	0.718324	0.0744055		SUN5	140732	-0.671639	0.0771022							AKR1B1	231	0.684426	0.0764356	0.780746	0.0927751		TRAC	28755	1.30531	0.0744768									TMEM59	9528	-1.44947	0.00757076									TUG1	55000	1.79322	0
MIR3909	100500826	0.718726	0.0938963		FAM83A	84985	-0.67152	0.0857425							LINC01298	619344	0.582165	0.0821182	0.781278	0.0763274		C1QB	713	1.31199	0									FABP4	2167	-1.44162	0.0140538									GSTP1	2950	1.79302	0
CFHR4	10877	0.718971	0.0879488		SCYL1	57410	-0.670226	0.0799359							FTH1P21	2510	0.577382	0.0906239	0.78154	0.072504		CTSK	1513	1.32412	0.0593359									MRPL35	51318	-1.43965	0.0206844									DSP	1832	1.79295	0
ADAD1P2	100422407	0.720031	0.0891872		ICOSLG	23308	-0.669555	0.0941208							SLC7A7	9056	0.686524	0.0685582	0.783301	0.0744055		PTPRC	5788	1.32798	0.0512328									LINC01963	150967	-1.437	0.00727135									TCF20	6942	1.79268	0
RPS4XP4	441878	0.721026	0.0948454		BUD13	84811	-0.668734	0.0806036							OR2T10	127069	0.696739	0.0679847	0.783537	0.0949726		KRT6B	3854	1.3293	0.0576406									SAP18	10284	-1.43585	0.00624771									KDM1B	221656	1.79265	0
RPL7P10	646538	0.721329	0.0905827		TLR8	51311	-0.665904	0.0831819							ATP5F1AP2	504	0.564962	0.0877562	0.784369	0.0896018		MNDA	4332	1.33622	0.0232364									SYF2	25949	-1.4354	0.0115256									LDHA	3939	1.79231	0
RN7SL790P	106481136	0.721981	0.0973098		RN7SL674P	106479468	-0.664616	0.0675959							CEACAMP3	1092	0.808886	0.0334195	0.785663	0.0927751		SAMHD1	25939	1.34067	0.0294924									YWHAB	7529	-1.43359	0.0246921									ATP6V1D	51382	1.79229	0
HNRNPA1P35	645691	0.722341	0.0930108		COL9A3	1299	-0.660882	0.0965214							FAM47DP	139249	0.840979	0.0330295	0.786126	0.0927751		MIR5047	100616408	1.34368	0.0294924									GABARAP	11337	-1.43225	0.0604891									ILRUN	64771	1.79201	0
TPT1P6	643870	0.722969	0.0874932		DBET	100419743	-0.660857	0.0541796							RPL37AP1	140717	0.656715	0.0597658	0.786496	0.0744055		GBP3	2635	1.34658	0									SLC46A3	283537	-1.43059	0.0115256									NOTCH2	4853	1.79201	0
OR51C4P	390041	0.722973	0.0874069		HCAR3	8843	-0.660681	0.0841465							OR4K16P	81126	0.869876	0.0280662	0.786652	0.0716518		IFITM2	10581	1.34819	0.0944468									LINC02362	102723766	-1.42971	0.0262361									NDRG1	10397	1.79195	0
MEIS3P1	4213	0.723262	0.0875764		EPS15	2060	-0.659379	0.0847672							LINC01023	100652853	0.9213	0.0280662	0.786663	0.092175		TRAJ36	28719	1.35946	0.0229159									DNAAF4	161582	-1.42735	0.0835233									DBI	1622	1.79187	0
RNA5SP260	100873514	0.723304	0.0875764		NXPE4	54827	-0.659323	0.0841035							OR14C36	127066	0.814989	0.0391898	0.787397	0.0920421		TLR3	7098	1.35947	0.0479252									LSM3	27258	-1.42673	0.0571746									G3BP1	10146	1.79183	0
RN7SL792P	106479509	0.723746	0.0989402		MRVI1	10335	-0.659303	0.0787988							CLEC18B	497190	0.7609	0.0442624	0.787697	0.0853439		HLA-B	3106	1.36283	0									LCE2C	353140	-1.42667	0.0382087									LAD1	3898	1.7916	0
RPL6P24	100271034	0.724923	0.0920923		EFEMP2	30008	-0.657755	0.0909918							LINC02422	105369723	0.711598	0.0387885	0.788328	0.0721818		TNFSF13B	10673	1.36613	0.00814415									LAMP2	3920	-1.42631	0.0170844									HR	55806	1.79152	0
LINC01742	105376992	0.72507	0.0874047		ZNF549	256051	-0.654677	0.0821997							DNMT3B	1789	0.984054	0.0280662	0.79103	0.0872182		LOC105371224	105371224	1.37135	0									BASP1	10409	-1.42552	0									VPS13A	23230	1.79135	0
RNU1-120P	106481627	0.72564	0.0874932		CALM2	805	-0.649277	0.0925592							RPS29P1	122449	0.803856	0.0381019	0.791197	0.0880431		IRF9	10379	1.37235	0.00814415									CMC4	100272147	-1.42454	0.018357									HSPA4	3308	1.79101	0
PFN1P2	767846	0.725666	0.0906197		POU4F1	5457	-0.648454	0.0807163							LINC01816	100133985	0.934087	0.0304224	0.792114	0.0917617		CTSS	1520	1.39319	0.0193187									MIR221	407006	-1.42384	0.0187186									DDX5	1655	1.79092	0
LINC02317	101930294	0.726075	0.0744055		KCNH7	90134	-0.647953	0.0960882							HNRNPA1P58	100289286	0.793057	0.0387885	0.793219	0.0532269		CD74	972	1.394	0.0239051									KCMF1	56888	-1.42352	0.0097175									MOB1A	55233	1.7903	0
TPM4P1	644566	0.726157	0.0880431		RPL7P5	654381	-0.64591	0.0920694							CASC17	101928165	1.01573	0.0264685	0.795275	0.0975784		PLEK	5341	1.39873	0									MRPL21	219927	-1.4225	0.0102145									CELSR2	1952	1.79019	0
PLET1	349633	0.726597	0.0874047		FAM83H	286077	-0.641619	0.0997274							NACAP2	651144	0.840287	0.0258018	0.796026	0.0741906		TAP1	6890	1.41229	0									PCMT1	5110	-1.42212	0.011951									ERCC6	2074	1.79019	0
DIRC3-AS1	105373877	0.726627	0.0978612		TRAF7	84231	-0.641515	0.0962722							MTCO2P5	107075181	0.570765	0.0941208	0.796064	0.0839004		LAMP3	27074	1.41254	0									ANKHD1	54882	-1.42185	0.0336723									ARID4B	51742	1.79013	0
TRGV4	6977	0.726845	0.0642346		ZDHHC23	254887	-0.641152	0.0836089							HTN1	3346	0.611946	0.0889214	0.796574	0.096472		TRDJ2	28521	1.41381	0.0319501									HAT1	8520	-1.42105	0.00483845									CD109	135228	1.78999	0
MYO16-AS2	100874067	0.72699	0.0757702		FBXW9	84261	-0.638721	0.0980946							OR9G1	390174	0.835907	0.038523	0.796719	0.0922338		PSME2	5721	1.41979	0									CD52	1043	-1.42017	0.0299612									RNH1	6050	1.78965	0
RN7SL491P	106480514	0.727128	0.0930108		MYBBP1A	10514	-0.638118	0.0942891							RPL23AP93	100288802	0.667756	0.0651571	0.797744	0.0705774		SCO2	9997	1.42206	0									MAGOHB	55110	-1.41663	0.0102145									ANKRD17	26057	1.78955	0
LINC01179	101928151	0.727538	0.0927751		CPSF7	79869	-0.637783	0.0750603							XAGE3	170626	0.699682	0.0871053	0.799055	0.0922338		TRDC	28526	1.42948	0.0187377									S100A10	6281	-1.41621	0.00960469									CTTN	2017	1.78949	0
POU6F2-AS2	100689074	0.728766	0.0634163		MAPK14	1432	-0.635973	0.0831819							FAM91A2P	101929801	0.884467	0.0299505	0.799644	0.0678893		ADAP2	55803	1.43533	0									DEFB1	1672	-1.41593	0.011951									CEP350	9857	1.78945	0
RPEP3	100420555	0.729087	0.0791416		HLA-DRB5	3127	-0.632748	0.0961352							HIP1	3092	0.846827	0.0330295	0.800009	0.0978612		CTSB	1508	1.43588	0.00423828									SRP72	6731	-1.41557	0.00869614									PHF10	55274	1.78938	0
RN7SKP285	106480920	0.729131	0.0744055		PGM5P3-AS1	101929127	-0.631725	0.0866559							MIR429	554210	0.901456	0.0305658	0.801113	0.0534184		CCL13	6357	1.44076	0.0507853									CTSG	1511	-1.41381	0.0170844									NOTCH2NLA	388677	1.78924	0
EBAG9P1	100422254	0.729672	0.0951101		ZNF770	54989	-0.630514	0.0908898							DEFB115	245929	0.552164	0.0988226	0.802013	0.0739117		FCER1G	2207	1.44626	0.0804331									RNY3P13	106481714	-1.41359	0.0129741									WBP2	23558	1.78922	0
DNAJB8-AS1	285224	0.729957	0.0898726		TRIM43B	653192	-0.630236	0.093218							ZNF674-AS1	401588	0.717488	0.0430235	0.802186	0.0620183		SP140L	93349	1.45434	0.0188796									ERG28	11161	-1.41296	0.0106896									DDX46	9879	1.78899	0
TMF1P1	106480320	0.730587	0.0744055		SCML1	6322	-0.629889	0.0718912							CYP2C23P	107436076	0.73208	0.0524831	0.802448	0.0787839		RTP4	64108	1.46105	0									CCDC91	55297	-1.41249	0.00404726									LAMP2	3920	1.78864	0
PTGER4P3	100874378	0.730927	0.0797502		PBK	55872	-0.629058	0.0892857							BRIP1	83990	0.701824	0.0816775	0.802644	0.0978612		CCL5	6352	1.4629	0.0136181									PCP4	5121	-1.41192	0.0420777									MGAT5	4249	1.78856	0
OR5AK3P	81228	0.73159	0.0874047		ATXN2	6311	-0.628225	0.0867288							CCL21	6366	0.722517	0.0691317	0.804521	0.0769696		SLFN12L	100506736	1.47412	0									SARNP	84324	-1.41156	0.0102145									LMTK2	22853	1.78815	0
ZC3H11B	643136	0.731798	0.0927751		YPEL5P1	100130996	-0.626781	0.0889845							ECE1	1889	1.00279	0.0275125	0.805015	0.0987242		FPR3	2359	1.47806	0									HOOK3	84376	-1.41114	0.0140538									CHMP2B	25978	1.78785	0
SNRPGP19	106481686	0.732268	0.0955458		ATF3	467	-0.626671	0.0941395							SLC20A1P3	646052	0.838969	0.0307627	0.805699	0.0716518		C1S	716	1.48527	0.0147027									DCTN6	10671	-1.4085	0.00757076									TRIP10	9322	1.78777	0
NUP35P2	101059916	0.732268	0.0891559		RPA1	6117	-0.626299	0.0846703							MTND5P16	100862854	0.705692	0.0466449	0.807285	0.0850241		HCLS1	3059	1.49137	0.0357292									CCNB1IP1	57820	-1.40826	0.00878518									RBM39	9584	1.78766	0
OR4A44P	403250	0.732328	0.0927751		KIAA0513	9764	-0.620585	0.0908558							ALG1L7P	728263	0.885383	0.0177248	0.807988	0.0728092		ANPEP	290	1.49297	0									TMEM97	27346	-1.40645	0.0304322									NORAD	647979	1.78761	0
RNA5SP243	106479001	0.733308	0.0981118		LINC01007	100506527	-0.615717	0.0855482							FAM216B	144809	0.677604	0.079617	0.808397	0.0977237		SERPINE1	5054	1.49426	0.0282552									EVADR	101928353	-1.40375	0.0864192									DDX24	57062	1.7876	0
RPL21P136	100419521	0.733824	0.092175		GJB6	10804	-0.615264	0.0889592							OR2T2	401992	0.788432	0.0366854	0.808911	0.0620183		NMI	9111	1.50504	0.0188796									UQCRC2	7385	-1.40353	0.0199577									MKNK2	2872	1.78756	0
MIR340	442908	0.734119	0.08069		POP4	10775	-0.613682	0.0891236							MIR642A	693227	0.571797	0.0977506	0.809124	0.0693774		C1R	715	1.50707	0									A2M	2	-1.40344	0.00434807									CNOT3	4849	1.78724	0
HNRNPA1P14	100421351	0.734182	0.0981118		MFSD8	256471	-0.613567	0.089279							IFNWP15	100130866	0.581252	0.0938186	0.809322	0.0769696		SP110	3431	1.51205	0									MOXD1	26002	-1.40293	0.00878518									RPL35	11224	1.78721	0
FCF1P8	100422531	0.734254	0.0874069		CCDC85C	317762	-0.610739	0.077029							AKR1C4	1109	0.789599	0.0387885	0.809491	0.0874047		LILRB1	10859	1.53095	0.0239051									ROCK2	9475	-1.40025	0.00624771									CBX4	8535	1.78652	0
SIGLEC30P	114190	0.734254	0.0930108		RNGTT	8732	-0.610442	0.0788677							PGPEP1	54858	0.939665	0.0381438	0.810804	0.096472		CCR1	1230	1.53744	0									SERINC3	10955	-1.39671	0.00878518									PFDN5	5204	1.78638	0
IQCF2	389123	0.734268	0.0690818		HCAR2	338442	-0.6071	0.0980398							OR4K14	122740	0.572517	0.0908898	0.811759	0.0981118		DTX3L	151636	1.55337	0									COX7A1	1346	-1.39497	0.0299612									HUWE1	10075	1.78627	0
ABCD1P5	642762	0.73465	0.0713417		MGLL	11343	-0.604614	0.0892857							LINC00997	401321	0.693926	0.0805405	0.813171	0.0839004		LGALS3BP	3959	1.55734	0									LOC105374318	105374318	-1.3949	0.0791206									EVPL	2125	1.78625	0
OR5H6	79295	0.734711	0.0891559		CDK10	8558	-0.601418	0.0960882							OR1L3	26735	0.775323	0.0486597	0.815653	0.0744055		LINC00487	400941	1.57615	0									LMAN1	3998	-1.39301	0.0149654									EIF4G2	1982	1.78585	0
MAGEA8-AS1	101410537	0.734851	0.0874047		METTL21A	151194	-0.601339	0.0930228							VNN3	55350	0.678204	0.0612608	0.816076	0.096472		AIM2	9447	1.57988	0									CLTC	1213	-1.38923	0.0262361									DDRGK1	65992	1.78559	0
RPS27AP8	100271375	0.73502	0.0874047		LTBP1	4052	-0.600736	0.0976905							ST13P10	399950	0.695283	0.0528998	0.816661	0.0744055		SLFN5	162394	1.58877	0									UFC1	51506	-1.38917	0.00624771									FBRS	64319	1.78552	0
LINC02469	105377301	0.735408	0.0978612		PHF12	57649	-0.598591	0.0941208							RPS29P20	100271587	0.691674	0.0651571	0.81687	0.0590898		NT5E	4907	1.5994	0									DNAJC1	64215	-1.38646	0.0222654									GSPT1	2935	1.7851	0
OR4A5	81318	0.735427	0.0874047		ARRDC1	92714	-0.59634	0.096509							ZNF442	79973	0.893108	0.0307627	0.817253	0.0852274		CCN2	1490	1.61396	0.0944468									TEX10	54881	-1.38607	0.00624771									TMEM106B	54664	1.78493	0
MRPS36P2	347706	0.735606	0.0905756		TP53TG1	11257	-0.590156	0.0980416							PABPC1P8	100132766	0.834592	0.0330295	0.817978	0.0744055		DDX60	55601	1.62044	0									RBIS	401466	-1.38384	0.0304322									SH3BP5	9467	1.78481	0
DSCR4	10281	0.73707	0.096472		CHPF2	54480	-0.588719	0.0974837							IGSF23	147710	0.717753	0.063397	0.818803	0.0690818		IFITM3	10410	1.62691	0.0232364									NDUFAF2	91942	-1.38113	0.013778									CRYAB	1410	1.78449	0
UPK3BP1	107080637	0.737576	0.0643054		DPP10-AS1	389023	-0.588498	0.0986308							OR5J7P	403276	0.629755	0.0674181	0.819283	0.0716518		UBE2L6	9246	1.63287	0									TNFSF13	8741	-1.37863	0.0269016									NDUFS2	4720	1.78438	0
LINC00308	54143	0.73795	0.0620183		SNCA	6622	-0.574529	0.097636							CASP1P2	440067	0.651647	0.0816482	0.82071	0.0877777		CFB	629	1.65687	0									ELOB	6923	-1.37817	0.00595846									GSTK1	373156	1.78348	0
CCDC58P2	100287708	0.738243	0.0978612		RNU6-611P	106479836	0.501039	0.0978418							VWA3A	146177	1.0487	0.0202322	0.820991	0.0744055		SAMD9	54809	1.66821	0.00830703									HNRNPA1P10	664709	-1.37772	0.0349796									TNKS2	80351	1.78341	0
SNORD41	26810	0.738432	0.0954155		IGLV3-16	28799	0.507437	0.097352							ZNF90P3	100873799	0.692482	0.062803	0.822314	0.0938963		EIF2AK2	5610	1.67173	0									COL14A1	7373	-1.37707	0.032655									FAF1	11124	1.78299	0
RPL23AP75	728207	0.738552	0.0836299		CDC37P1	390688	0.51072	0.0993009							RPL23AP77	728538	0.659159	0.0767779	0.823256	0.0692121		STAT2	6773	1.68137	0									PANK3	79646	-1.3767	0.0246921									KCNK3	3777	1.78294	0
LINC02015	102724550	0.739031	0.0875764		STPG2-AS1	101410545	0.516031	0.0994584							APOF	319	1.0004	0.0197976	0.824954	0.0802742		KLHDC7B	113730	1.69508	0									NFYB	4801	-1.37481	0.0136918									ZNF460	10794	1.78269	0
RNU2-25P	106480208	0.739316	0.0787524		OR7E115P	81353	0.518064	0.0952055							RPL13AP	387043	0.61877	0.0822646	0.825774	0.0744055		LAP3	51056	1.70646	0									LTBP1	4052	-1.37342	0.0206844									PYURF	100996939	1.78255	0
NDUFB4P1	100288654	0.739538	0.0620183		ZNF705CP	389631	0.523276	0.0947762							SRP14P3	111644142	0.628502	0.0608485	0.826209	0.0582549		TNC	3371	1.71157	0.0239051									DNAJC3	5611	-1.37154	0.00878518									REST	5978	1.78241	0
COX6B1P6	100462851	0.73955	0.0643054		RN7SL318P	106481009	0.523579	0.0960882							SLC26A11	284129	0.758761	0.0633436	0.826283	0.0981118		RNF213	57674	1.73993	0									ABI3BP	25890	-1.37129	0.0112568									ACVR1B	91	1.78157	0
PPIAP48	111082978	0.74011	0.0744055		AKIRIN1P1	100418731	0.527423	0.0980442							LINC02516	101927087	0.879624	0.0292656	0.8288	0.0891872		ADAMDEC1	27299	1.74607	0.0677204									SFRP2	6423	-1.36888	0.0115256									CD2BP2	10421	1.78105	0
POLR3GP2	100422391	0.740855	0.0926484		CYCSP24	360177	0.529321	0.0970813							GPR53P	9292	0.832728	0.0336548	0.830936	0.092175		TRAJ20	28735	1.74914	0.0142001									DDX1	1653	-1.3677	0.0125476									ATP5F1E	514	1.78089	0
RN7SL691P	106481112	0.740946	0.072504		OR1D5	8386	0.5307	0.0969075							ARHGEF38	54848	0.958886	0.0258018	0.83132	0.0741936		APOL6	80830	1.765	0									CD36	948	-1.36714	0.0148503									YKT6	10652	1.78067	0
GRK5-IT1	101927868	0.741149	0.096472		TREML5P	221438	0.53101	0.0892141							RPL36AP39	100271643	0.720567	0.0496901	0.832621	0.0620183		LY6E	4061	1.76979	0									UBE2J1	51465	-1.36641	0.018357									RAB10	10890	1.78038	0
RN7SL338P	106479347	0.741924	0.096472		RNA5SP332	100873598	0.531828	0.0928903							HMGN4	10473	0.643987	0.0889845	0.832913	0.0981118		IRF1	3659	1.7911	0									VTA1	51534	-1.36565	0.00869614									PPP1CB	5500	1.78032	0
FAM25BP	100132929	0.742348	0.0852274		RNU6-579P	106481364	0.534188	0.0966616							GAPDHP59	645024	0.788717	0.0387522	0.833478	0.0604961		NRIR	104326052	1.80125	0.00776358									ERO1A	30001	-1.36321	0.0773923									RCC2	55920	1.78002	0
HIGD1C	613227	0.74239	0.0978612		LAP3P1	100873864	0.534482	0.0985112							TSPO2	222642	0.621363	0.066248	0.833524	0.0705774		IFI27	3429	1.81474	0									ACSL1	2180	-1.36216	0.0463263									OGDH	4967	1.77999	0
RSU1P1	100129622	0.742752	0.0891872		RPL31P2	140753	0.535215	0.0905759							LINC01354	100506795	0.654289	0.0997524	0.833734	0.0993217		OASL	8638	1.81562	0									ATG3	64422	-1.36017	0.0156955									XRCC5	7520	1.77986	0
SPECC1P1	100418862	0.743458	0.0874047		MTCO2P33	107075197	0.535422	0.0981797							MTCO2P3	100873203	0.899828	0.0318861	0.834481	0.0927751		CD68	968	1.84497	0									PRDX6	9588	-1.35962	0.0148503									FOXP1	27086	1.7797	0
IGHV3OR15-7	28318	0.743479	0.0590898		IGHV7-27	28383	0.535825	0.0939924							RBM22P13	100130603	0.67214	0.0585162	0.836575	0.0739117		SAMD9L	219285	1.86484	0									DAB2	1601	-1.35939	0.00595846									OTULIN	90268	1.77968	0
RCN1P2	728913	0.744468	0.0969479		HMGN1P26	100128015	0.537295	0.0945162							GDF5	8200	1.00853	0.0202255	0.837149	0.0620183		PLA2G2A	5320	1.87316	0.0145737									GNG11	2791	-1.35735	0.0135834									PDCD5	9141	1.77941	0
RNU6-994P	106480006	0.744887	0.0924176		SPATA17-AS1	103752555	0.538152	0.0945162							CYP4F30P	100132708	0.766224	0.0414288	0.837211	0.0626449		SP100	6672	1.87798	0									COX17	10063	-1.35705	0.0129741									SUN1	23353	1.77926	0
CLUHP6	100418754	0.745228	0.0986417		RN7SKP123	106479149	0.538754	0.0910708							OR13K1P	402424	0.85555	0.0330295	0.83841	0.0716518		PARP12	64761	1.89042	0									FKBP3	2287	-1.35611	0.0246921									ARGLU1	55082	1.77911	0
LINC02434	105377606	0.745395	0.0921639		MIR218-2	407001	0.538816	0.0887627							RPSAP47	389672	0.609019	0.081627	0.839597	0.0727881		ZNFX1	57169	1.89905	0									RGS2	5997	-1.35406	0.00960469									UPF2	26019	1.77899	0
NANOGP3	340217	0.745963	0.0957097		RPS20P2	64726	0.540389	0.0970269							BCAN	63827	0.751021	0.0657302	0.841098	0.0981118		TYMP	1890	1.92974	0									CCT6A	908	-1.35279	0.0282715									CDKN2B	1030	1.77874	0
HMGB3P18	644502	0.746158	0.0989402		MT1CP	441771	0.540994	0.0981473							ERICH6-AS1	101928085	0.652364	0.0730859	0.841222	0.096472		BTN3A2	11118	1.93572	0.0199369									CSE1L	1434	-1.3511	0.0148503									BAZ1A	11177	1.77861	0
RPS7P15	728015	0.746174	0.0744055		CCDC39-AS1	100874112	0.541294	0.09515							ABCB4	5244	0.868544	0.0460587	0.844652	0.0981118		CXCR2P1	3580	1.9454	0									FCER1G	2207	-1.351	0.0474556									RALBP1	10928	1.77834	0
C3orf79	152118	0.746697	0.0690818		RN7SL14P	106480481	0.541337	0.0873745							VENTXP1	139538	1.03365	0.0275125	0.846322	0.0898726		LOC101926887	101926887	1.97009	0									ATP5ME	521	-1.34971	0.0334255									SEPTIN2	4735	1.77827	0
DPPA2P3	100128023	0.747035	0.0744055		TRBV6-6	28601	0.541494	0.0867337							FTH1P25	100462799	0.557991	0.0845939	0.846432	0.0620183		TRIM22	10346	2.00551	0									TOP2B	7155	-1.34836	0.00960469									ACBD3	64746	1.7782	0
RPL18P11	390612	0.747094	0.0954155		ATP1A4	480	0.541913	0.0944789							OR2Q1P	346524	0.628112	0.0633436	0.846541	0.0693774		DDX58	23586	2.01498	0									ANP32A	8125	-1.34724	0.0163605									GARS1	2617	1.77767	0
MTCO2P1	140909	0.74725	0.0739735		TRAV23DV6	28660	0.542328	0.097745							SUMO2P5	100526738	0.779313	0.0377819	0.846916	0.0620183		CCL2	6347	2.0224	0.00791146									KDELR2	11014	-1.34568	0.00878518									BAG1	573	1.77757	0
LINC02565	105372138	0.747311	0.0951289		IGHVIII-67-3	28341	0.542582	0.0916293							RPL23AP59	100271618	0.592894	0.0703382	0.84732	0.0590898		PLSCR1	5359	2.02792	0									SERPINB3	6317	-1.34477	0.0965374									SREK1	140890	1.77751	0
PGGT1BP1	653895	0.747352	0.0753626		CSRP3	8048	0.542633	0.096509							KLF3P1	651815	0.660152	0.0689123	0.847881	0.0728092		PARP9	83666	2.04218	0									APOOL	139322	-1.34419	0.0392149									PIK3C3	5289	1.77748	0
LINC01507	101927477	0.748212	0.0794179		NPM1P40	100289584	0.542729	0.0950892							CDC37P1	390688	0.51072	0.0993009	0.848852	0.0646747		ISG15	9636	2.08907	0									ARL6IP5	10550	-1.3436	0.0176608									CHD8	57680	1.77747	0
TUBB8P8	102723626	0.748278	0.0981118		MIR496	574454	0.542985	0.0990719							DBIP2	1623	0.655927	0.0664048	0.849461	0.0789533		GBP4	115361	2.10617	0									RPL5	6125	-1.34306	0.0115256									QSOX1	5768	1.77744	0
LINC02335	107984565	0.748299	0.0620183		HMGB3P27	441795	0.543059	0.0908898							C4orf51	646603	0.868914	0.0387885	0.849568	0.0891559		WARS	7453	2.11082	0									EMB	133418	-1.34276	0.00624771									USP47	55031	1.77741	0
LINC02549	101928280	0.749097	0.0822401		EEF1A1P39	100862850	0.543365	0.0966803							SLC45A2	51151	0.784987	0.052498	0.849723	0.0744055		USP18	11274	2.13437	0									API5	8539	-1.34248	0.0628703									ROCK2	9475	1.77707	0
DEFB103A	414325	0.749735	0.0930108		RN7SKP142	106480877	0.543673	0.0892331							DEUP1	159989	0.723146	0.0648473	0.850024	0.0744055		SPRR2G	6706	2.1789	0									MRPS15	64960	-1.34039	0.0176608									MYH10	4628	1.77691	0
METTL15P1	100130758	0.75031	0.0872182		RN7SL338P	106479347	0.544253	0.0990018							SDCBPP1	100128930	0.648355	0.0901572	0.850575	0.0769696		SPRR2B	6701	2.17922	0.0950006									RSL24D1	51187	-1.33921	0.0304322									PITHD1	57095	1.77647	0
RAC1P7	100874390	0.751506	0.0853439		RN7SL233P	106480985	0.544532	0.099085							BTF3L4P4	100506061	0.647881	0.0635088	0.851058	0.0690818		OAS1	4938	2.18883	0									LCE6A	448835	-1.33774	0.05795									TRA2A	29896	1.7763	0
VAV3-AS1	100873946	0.75151	0.0901767		RNU6-634P	106479847	0.544582	0.0857743							EMSY	56946	0.71932	0.0567802	0.851978	0.0954155		XAF1	54739	2.23658	0									HDDC2	51020	-1.33503	0.00956898									FNBP1L	54874	1.77625	0
RPL36AP33	100191039	0.751855	0.0825078		RNU6-958P	106481482	0.544585	0.0970269							TM6SF2	53345	0.599088	0.0892094	0.852036	0.0805954		MIR4481	100616320	2.25428	0.0406788									PTPRC	5788	-1.33444	0.0148503									SERTAD2	9792	1.77615	0
BNIP3P1	319138	0.751935	0.0952795		GRK5-IT1	101927868	0.544596	0.0924635							MTCO1P1	56167	0.825123	0.0281278	0.852388	0.0634163		PARP14	54625	2.26757	0									SF3B6	51639	-1.33344	0.00483845									CREBBP	1387	1.7761	0
RNA5SP497	100873739	0.751983	0.0690818		RPL7L1P7	646641	0.544801	0.0985343							MEG8	79104	1.1312	0.0233687	0.852767	0.0872182		GBP1	2633	2.31438	0									PRB3	5544	-1.33275	0.0486471									TMEM164	84187	1.77602	0
TXNDC2	84203	0.752459	0.0990891		TRAV37	28645	0.544953	0.0848388							GPR182	11318	1.0242	0.0177248	0.853128	0.0872182		LOC105373098	105373098	2.31747	0									IL13RA1	3597	-1.3327	0.0176608									CCDC186	55088	1.77577	0
IGHVII-62-1	28360	0.752862	0.0630157		LINC00502	100874184	0.545576	0.096493							NEMP1	23306	0.830927	0.042358	0.853423	0.0917617		LOC100419583	100419583	2.34584	0									NPAT	4863	-1.33101	0.0125476									POM121C	100101267	1.77572	0
NIPA2P2	100130204	0.753583	0.0968862		SNRPCP16	106480291	0.545978	0.0948739							RN7SL677P	106479470	0.662184	0.0641867	0.855035	0.068979		DDX60L	91351	2.35171	0									ESF1	51575	-1.33031	0.0141605									ACTG1	71	1.77547	0
RNU6-36P	100873757	0.753774	0.0977237		BTG3P1	100419246	0.546578	0.0857425							TMPRSS11GP	644759	0.687286	0.0572533	0.855379	0.096472		KRT6C	286887	2.36707	0.00748381									PDGFRL	5157	-1.33024	0.0170844									IVL	3713	1.77536	0
DIP2A-IT1	100862692	0.754094	0.096472		RNU6-593P	106479828	0.54675	0.0964635							NELL1	4745	0.715958	0.0788677	0.85654	0.097191		STAT1	6772	2.36873	0									NUP133	55746	-1.32729	0.0102145									PERP	64065	1.77524	0
NMNAT1P4	100132841	0.754991	0.0981899		RPL26P3	326298	0.546837	0.0987733							RPS14P7	100271065	0.629749	0.0641867	0.856821	0.0620183		LCE3D	84648	2.38398	0									GDE1	51573	-1.32616	0.0222654									TGOLN2	10618	1.77489	0
PGR-AS1	101054525	0.755113	0.0874047		BMP7-AS1	102723590	0.547298	0.0856163							DEFB119	245932	1.1587	0.0177248	0.857459	0.0620183		CMPK2	129607	2.39185	0									CAMK2D	817	-1.32579	0.00624771									MTOR	2475	1.77471	0
SNORA38	677820	0.755285	0.0874069		LINC02478	100505984	0.547367	0.0832826							DNAJC19P3	100861443	0.597578	0.084845	0.858128	0.0737464		LCE3E	353145	2.39271	0									FAM25A	643161	-1.32362	0.0402789									SYNE2	23224	1.7747	0
OR4V1P	79534	0.75543	0.0850241		RN7SL600P	106481086	0.547556	0.0944789							RPL7P18	100270852	0.73394	0.0578575	0.858401	0.0874047		PI3	5266	2.40952	0.0406788									UGDH	7358	-1.32262	0.0123076									FARP2	9855	1.77467	0
GOLGA8CP	729786	0.755497	0.0620183		KPNA2P1	643513	0.548577	0.0986731							RPL31P2	140753	0.535215	0.0905759	0.859201	0.0716518		IFITM1	8519	2.42486	0									LOC105371792	105371792	-1.31927	0.0314499									SYF2	25949	1.77432	0
SLC6A20	54716	0.756205	0.0874047		RN7SKP33	106480843	0.549198	0.0980308							LINC02026	647323	0.69715	0.0594174	0.859482	0.096472		RSAD2	91543	2.46947	0									LOC105376839	105376839	-1.31876	0.0662866									INSIG1	3638	1.77426	0
RN7SL351P	106479351	0.756232	0.092175		PRAMEF29P	729356	0.549288	0.0960822							MTATP6P14	107075157	1.09235	0.0177248	0.86155	0.0620183		IFI6	2537	2.52017	0									PLPP3	8613	-1.31873	0.0253822									NEO1	4756	1.77399	0
BTG3P1	100419246	0.756343	0.0977237		MYL12AP1	157667	0.549611	0.0945162							RBMX2P3	100421047	0.763907	0.0510358	0.863138	0.0658423		BST2	684	2.53207	0									CD24P4	938	-1.31752	0.0835233									HRAS	3265	1.77398	0
CYCSP34	360182	0.756516	0.0744055		RN7SKP24	106480840	0.550096	0.0863672							SELENOOLP	105376462	0.727942	0.0633436	0.863862	0.0967724		HERC5	51191	2.53353	0									COMMD3	23412	-1.3168	0.018357									ITM2B	9445	1.77379	0
LINC02381	400043	0.758688	0.0927751		RNA5SP90	100873323	0.550163	0.0986308							LINC01549	100505929	0.696826	0.0585707	0.864748	0.0643054		OAS2	4939	2.55325	0									CDKN2AIP	55602	-1.31413	0.00426168									ALDH2	217	1.77307	0
LRRC8D	55144	0.76006	0.0896018		ZNF209P	441843	0.55037	0.0867288							ZNF114	163071	0.711823	0.0609411	0.865473	0.0730656		EPSTI1	94240	2.60503	0									MRPS28	28957	-1.31354	0.0541926									SP2	6668	1.77292	0
SNORA71C	677839	0.760083	0.0731213		GPR52	9293	0.550487	0.0720644							TTC28	23331	0.710873	0.0616075	0.865855	0.0987242		KRT16	3868	2.63267	0									RARS2	57038	-1.31354	0.0140538									TLK1	9874	1.77287	0
SLC25A38P1	441915	0.760379	0.0744055		SCML2P1	100421167	0.551128	0.0957515							OR2V1	26693	0.698135	0.0558621	0.866513	0.0620183		IFIH1	64135	2.67371	0									USP3	9960	-1.31326	0.0210915									TM9SF3	56889	1.77268	0
TRGC1	6966	0.760836	0.0927751		CELA3A	10136	0.551233	0.0968699							GRM5-AS1	100873989	0.631451	0.0621908	0.866868	0.0590898		HERC6	55008	2.68161	0									GSTA3	2940	-1.31299	0.0106896									MPZL1	9019	1.77265	0
RN7SKP188	106479179	0.761729	0.0642346		RPL22P13	442108	0.551366	0.0981284							HFE	3077	0.743036	0.0945162	0.869692	0.0866176		GBP5	115362	2.74622	0									FKBP5	2289	-1.31191	0.0341639									NPIPB5	100132247	1.77256	0
TRBV28	28559	0.761929	0.072504		CELA2A	63036	0.551424	0.0913							DENND6A-DT	101929159	0.785687	0.0505118	0.869715	0.072504		IFIT1	3434	2.76607	0									GHITM	27069	-1.31172	0.00791206									RPL37	6167	1.77255	0
ZNF70P1	100419609	0.76233	0.0756366		SSX7	280658	0.551761	0.0928694							RBM47	54502	0.942907	0.0387885	0.870204	0.0927751		IFIT3	3437	2.7826	0									ENPP1	5167	-1.31112	0.0106896									GPBP1L1	60313	1.77212	0
LMNB1-DT	102723557	0.762409	0.0690189		GLRX3P2	728344	0.551821	0.0980316							CAMK1G	57172	0.845516	0.0387885	0.873107	0.0874047		IFIT2	3433	2.85009	0									NMU	10874	-1.31101	0.0463263									RAB7A	7879	1.77195	0
RPL26P27	100271471	0.762503	0.0791919		OR7E121P	402133	0.551926	0.0934883							GK-IT1	106480740	0.630791	0.0688872	0.873135	0.0620183		MX1	4599	3.02392	0									MAP4K5	11183	-1.31084	0.0112568									H3-3A	3020	1.77189	0
HLA-U	352965	0.762999	0.0978612		HSPE1P1	140895	0.55198	0.0952961							SCARNA20	677681	0.879874	0.027306	0.874079	0.0874047		OAS3	4940	3.04006	0									MRPS33	51650	-1.30999	0.0148503									SLC49A4	84925	1.77148	0
ST18	9705	0.763004	0.0744055		DEFB115	245929	0.552164	0.0988226							HIST1H2AJ	8331	0.645653	0.0925592	0.874557	0.0926517		MX2	4600	3.0938	0									FOXC1	2296	-1.3093	0.0791206									RPL28	6158	1.77134	0
ETDA	101928677	0.763804	0.0978612		RPL7L1P5	390800	0.552588	0.0987609							SYP-AS1	100873921	0.817552	0.0410889	0.874587	0.0642941		CXCL11	6373	3.35977	0									TCTEX1D2	255758	-1.30922	0.0314499									OGA	10724	1.77126	0
SCYGR5	112441437	0.763838	0.0981118		LINC00317	378828	0.552623	0.0952448							ARHGAP11B	89839	0.659532	0.0579932	0.875126	0.0717281		IFI44	10561	3.36758	0									CCDC47	57003	-1.30806	0.00466315									GPR157	80045	1.77119	0
MIR4713HG	109729174	0.763863	0.072504		FAM177A1P1	728710	0.553632	0.0977035							DNASE1L3	1776	0.721792	0.0506395	0.87601	0.0980896		IFI44L	10964	3.69924	0									BROX	148362	-1.30738	0.0102145									ITGAV	3685	1.77102	0
SNORA50	677830	0.764225	0.0841013		TAS2R43	259289	0.554142	0.0939536							PEX5L-AS1	100874040	0.646779	0.0833601	0.877511	0.0744055		CXCL9	4283	3.73343	0									RRM1	6240	-1.30616	0.0474556									KIF1B	23095	1.77068	0
BMP7-AS1	102723590	0.764525	0.0927751		LINC02058	107984117	0.554278	0.0847862							LINC00570	100874055	0.747519	0.0667693	0.877693	0.0690818		CXCL10	3627	4.53334	0									YWHAQ	10971	-1.30555	0.0498714									ISCA1	81689	1.7706	0
LINC01519	101929624	0.764613	0.0844467		IGHV3-37	28430	0.554818	0.099085							CRIP1P4	641457	0.992779	0.0183818	0.878517	0.0473973														EIF3H	8667	-1.30439	0.0226826									UBXN7	26043	1.77018	0
PSMD10P3	338091	0.764679	0.0716518		SUMO2P19	100422265	0.555027	0.0838137							EXOC5P1	644548	0.948128	0.0177248	0.878965	0.0590898														ZCRB1	85437	-1.30242	0.00752648									GNS	2799	1.77016	0
LINC02058	107984117	0.764716	0.0930108		TRDJ4	28519	0.555708	0.0941801							RPL9P5	100129179	0.576438	0.0908898	0.879876	0.0642941														STXBP3	6814	-1.3015	0.00854222									EDEM1	9695	1.77004	0
IGHV7-81	28378	0.764736	0.0744055		RNU2-51P	106480415	0.55631	0.0981797							RN7SL862P	106479535	0.6259	0.0770281	0.882374	0.0620183														MIR3689D2	100616344	-1.30122	0.0731965									CMYA5	202333	1.76972	0
LINC00331	100874126	0.764847	0.0850241		BOLA3P1	100288111	0.556509	0.0938186							RPL3P6	643220	0.742621	0.0681153	0.883913	0.072504														LOC105372577	105372577	-1.30111	0.0141605									IDI1	3422	1.76945	0
OR51A2	401667	0.764871	0.0874047		IGLV1-36	28826	0.557547	0.097745							UBA6-AS1	550112	0.901426	0.0352287	0.884297	0.0620183														ABITRAM	54942	-1.29952	0.0282715									XRCC6	2547	1.76942	0
RN7SL48P	106481825	0.765147	0.0805954		MRPS18AP1	359761	0.557898	0.0868058							SAMM50	25813	1.08606	0.0221212	0.885122	0.0898726														UQCR10	29796	-1.29877	0.00869614									NSD3	54904	1.76927	0
CABYRP1	266954	0.765264	0.08069		FTH1P25	100462799	0.557991	0.0845939							IL12B	3593	0.762467	0.0572401	0.887654	0.0924747														RPL24	6152	-1.29795	0.0178754									N4BP2L2	10443	1.7691	0
ABCC6P1	653190	0.765493	0.0643054		BTF3P11	690	0.558016	0.0897577							VPS33B-DT	101926911	0.875513	0.0391863	0.889124	0.0889062														KRTAP3-1	83896	-1.29711	0.0642032									JUP	3728	1.76884	0
LINC01999	388406	0.765546	0.072504		CCDC144NL	339184	0.558028	0.0999209							VN1R110P	100312803	0.721043	0.0739276	0.89302	0.093786														GINM1	116254	-1.29582	0.0198377									LSM14A	26065	1.76875	0
OR2D2	120776	0.766033	0.0977237		HSPE1P23	106481676	0.558415	0.0961691							USP17L1	401447	0.601622	0.067246	0.894706	0.0643054														GFPT1	2673	-1.29513	0.00780017									CHMP4B	128866	1.76849	0
BTF3P13	132556	0.766446	0.0810195		EHHADH-AS1	339926	0.558821	0.0970269							ZACNP1	101929026	0.920357	0.0225253	0.895467	0.0620183														FGL2	10875	-1.29376	0.0283395									KCNK6	9424	1.76846	0
IGHV3-73	28409	0.767106	0.0620183		RN7SKP87	106479133	0.558828	0.0823863							CYP2G2P	83757	0.931939	0.0280662	0.896264	0.0634163														ANAPC1	64682	-1.29356	0.0628703									ZFAND6	54469	1.76841	0
RNU1-34P	106481607	0.767263	0.072504		TRIM53BP	642425	0.559025	0.0818157							ABCB7	22	0.613182	0.0958038	0.901082	0.0932984														TRAPPC2L	51693	-1.29263	0.011951									SMPDL3A	10924	1.76801	0
RPL10P1	100288252	0.767308	0.0664747		SNORA4	619568	0.559206	0.0986143							ATP5MG	10632	0.806137	0.0600295	0.903192	0.079812														ZNF430	80264	-1.29174	0.0382087									PTGES3	10728	1.76784	0
LMO7DN-IT1	104326189	0.767804	0.0725328		PPP1R1AP1	94304	0.559389	0.0992671							CPNE6	9362	1.11614	0.0225253	0.906854	0.0924747														HSP90AB1	3326	-1.29141	0.00878518									EIF3M	10480	1.76767	0
HSD3BP3	441900	0.767939	0.0761407		ACTR3P3	100128020	0.559946	0.0933639							ERH	2079	0.857046	0.0371498	0.906988	0.0739117														ABCD3	5825	-1.29104	0.0178754									NEAT1	283131	1.76761	0
IZUMO1R	390243	0.768833	0.0896018		TM4SF1-AS1	100874091	0.560034	0.0889182							RIOK3P1	122145	0.884029	0.0211237	0.907209	0.0620183														ROCK1	6093	-1.29085	0.0125476									RNF10	9921	1.76732	0
HMGB3P32	100507549	0.768871	0.0791377		MLIP-IT1	100874282	0.560263	0.0981934							CYP4F12	66002	0.833623	0.0387885	0.907482	0.0716518														PITPNB	23760	-1.29029	0.00791206									PCM1	5108	1.76715	0
MRPS36P1	347705	0.769402	0.0634163		LINC02490	105370822	0.560346	0.0819906							ZNF45	7596	0.734011	0.0633436	0.908744	0.0850241														PCYOX1	51449	-1.29014	0.0498714									INO80D	54891	1.76713	0
STRA6LP	112272565	0.769495	0.0802742		RN7SKP135	106480875	0.560421	0.0862496							OR2AT4	341152	0.650334	0.0742911	0.909031	0.0716518														PRR9	574414	-1.28889	0.0791206									CPNE3	8895	1.7665	0
SIRPD	128646	0.769934	0.0938963		PPBPP1	728045	0.56066	0.082446							PFN1P12	647569	0.625486	0.0906651	0.909828	0.0716518														CLCA2	9635	-1.28817	0.0140538									VPS36	51028	1.76609	0
RNA5SP136	100873404	0.770205	0.0875764		RPL36AP33	100191039	0.560855	0.0908256							MTATP6P31	107075205	0.710186	0.0435932	0.910877	0.0620183														SOD1	6647	-1.28743	0.0341639									NDEL1	81565	1.766	0
SAMD12	401474	0.770251	0.0981118		RPS23P5	100271093	0.561278	0.0889249							LINC01732	101928973	0.628454	0.0608485	0.911273	0.0664747														ARL8B	55207	-1.28725	0.0226826									FAM210B	116151	1.76591	0
SRSF1P1	100128625	0.770308	0.0909212		MTCO1P5	106480318	0.561314	0.0885179							ZDHHC11B	653082	0.813159	0.0573776	0.912915	0.096472														GPR34	2857	-1.2867	0.0262361									NAV2	89797	1.76584	0
AGGF1P3	391552	0.770919	0.0717281		FDPSP4	2228	0.561832	0.0986731							LCTL	197021	0.72789	0.0722612	0.915602	0.096472														OGN	4969	-1.28641	0.0571746									YBX1	4904	1.76566	0
MRPS21P2	359766	0.770944	0.0818974		EIF4A1P1	54052	0.563434	0.0935427							OSMR-AS1	101929768	0.820558	0.0364596	0.918578	0.0717281														CAPRIN1	4076	-1.28544	0.00624771									EIF2S3	1968	1.76558	0
RNY1P3	100873803	0.771311	0.096472		OR2A4	79541	0.563533	0.0901572							TRIM60P17	100420414	0.625939	0.0621066	0.918695	0.0590898														OLMALINC	90271	-1.28303	0.0246921									KIAA1217	56243	1.76544	0
TBCAP2	494541	0.771565	0.0819187		LINC00904	100652909	0.563607	0.0919272							ITK	3702	0.756444	0.0767308	0.919386	0.0885216														ATL3	25923	-1.28003	0.0209428									CLK1	1195	1.76536	0
SNORA62	6044	0.771873	0.096472		TRAV34	28648	0.563833	0.0978673							CLCN3P1	100419056	0.637875	0.0742065	0.919403	0.0751018														LOC107984901	107984901	-1.27987	0.0262361									SMG1	23049	1.76523	0
OR7G3	390883	0.771949	0.0842273		LINC00705	338588	0.56408	0.0897223							CENPUP1	100130384	0.724234	0.0400881	0.920292	0.0620183														GJA1	2697	-1.27963	0.00772217									PLXNB2	23654	1.76511	0
FAM177A1P1	728710	0.771956	0.0822401		MTND4P11	100873255	0.564654	0.0989373							LHFPL4	375323	0.962715	0.0281278	0.920456	0.0716518														NOA1	84273	-1.27932	0.00997696									TUBB4B	10383	1.76495	0
MIR218-2	407001	0.772415	0.093059		LINC01595	102725176	0.564825	0.0945162							NARF-IT1	100506001	0.731129	0.0670739	0.922446	0.0713417														LOC105379477	105379477	-1.27867	0.0283395									EGFR	1956	1.76491	0
PTP4A2P2	5769	0.772651	0.0945669		SULT1E1	6783	0.564855	0.0884271							LINC01139	339535	0.663947	0.0867288	0.922697	0.0721818														CA13	377677	-1.27756	0.0199577									ARL1	400	1.76487	0
SUMO1P1	391257	0.773721	0.090695		ATP5F1AP2	504	0.564962	0.0877562							LINC00336	401253	0.827778	0.0383252	0.923587	0.0643054														SLK	9748	-1.27711	0.0377179									CTR9	9646	1.76467	0
RBM12B-AS1	55472	0.774078	0.0978612		SDHCP2	100128302	0.565144	0.0831819							C20orf194	25943	1.0195	0.0330295	0.926141	0.0981118														MED31	51003	-1.27616	0.0199577									ZNF24	7572	1.76463	0
DDX31	64794	0.774412	0.094199		APOOP3	100131528	0.565264	0.0847672							OOSP4B	107987155	0.719002	0.0496842	0.926854	0.0630157														DYNLT1	6993	-1.27551	0.0447305									ERICH1	157697	1.76425	0
RN7SL60P	106480938	0.774525	0.0713777		FCF1P8	100422531	0.565901	0.0857425							BGLAP	632	0.701759	0.0602744	0.926962	0.0620183														AHR	196	-1.27528	0.0115256									SMARCC1	6599	1.76424	0
FAM192BP	152667	0.774698	0.0891559		IGLJCOR18	204777	0.566026	0.0889214							RP2	6102	0.69883	0.0582601	0.928224	0.0931253														TRAPPC13	80006	-1.27507	0.0115256									ARID1B	57492	1.76402	0
NRBF2P5	100118954	0.776193	0.0791919		RPA2P1	326628	0.566364	0.0945162							SNORA20	677806	0.596493	0.0934783	0.929629	0.0525798														SPCS3	60559	-1.27494	0.0571746									SLC66A2	80148	1.76344	0
SNORD60	26788	0.776479	0.0874932		LINC00920	100505865	0.566439	0.0945162							PSG5	5673	0.623509	0.0874643	0.929672	0.0725004														SERPINB5	5268	-1.27469	0.0226826									MATR3	9782	1.76339	0
OR4C46	119749	0.776507	0.0643054		RPL5P30	645160	0.566618	0.0978673							COP1	64326	0.873863	0.0371431	0.933155	0.0877777														PSIP1	11168	-1.27427	0.0100943									UBA2	10054	1.76319	0
MAGEA4	4103	0.776583	0.0874047		DNAJC17	55192	0.566641	0.0999209							PRKCD	5580	0.677292	0.0834093	0.93541	0.0896018														UBA52	7311	-1.27356	0.0311177									PSMD1	5707	1.7631	0
NDE1P2	106480247	0.77659	0.0844297		CCNT2-AS1	100129961	0.566771	0.0823998							ABCC13	150000	0.993504	0.0233687	0.935923	0.0920468														ZNF717	100131827	-1.27256	0.0498714									FKBP8	23770	1.76227	0
RPL17P44	100129584	0.77688	0.0905123		MIR5697	100847055	0.5669	0.0876901							SGSM1	129049	0.980641	0.0327966	0.937624	0.0642941														VPS35	55737	-1.27252	0.0123414									RPL19	6143	1.76217	0
MIR5685	100847075	0.77702	0.0864463		LINC01735	107985254	0.567162	0.0890815							LINC02478	100505984	0.547367	0.0832826	0.938007	0.0620183														COMMD6	170622	-1.27128	0.0269016									GOLGA2	2801	1.76201	0
OR4A3P	81320	0.777449	0.0690818		TMEM207	131920	0.567257	0.08964							PRAL	109245082	0.759568	0.0720644	0.938208	0.072504														PLPP1	8611	-1.26963	0.0498714									YME1L1	10730	1.76181	0
LINC01629	105370578	0.77784	0.0874047		IGHV3-48	28424	0.567411	0.0954045							GPR52	9293	0.550487	0.0720644	0.938329	0.0620183														LOC105371277	105371277	-1.26799	0.0246921									CDH1	999	1.76129	0
RNA5SP38	100873370	0.778447	0.0927751		LINC01699	100287948	0.568007	0.0855482							LIMS1	3987	0.658045	0.0951649	0.938464	0.0981118														PIBF1	10464	-1.26735	0.0206844									MTDH	92140	1.7611	0
KRT8P19	644998	0.779242	0.0927751		OR10AK1P	403224	0.568031	0.0994474							OR4A45P	403251	0.772968	0.0383252	0.939659	0.0620183														MRPL3	11222	-1.26704	0.0222654									NFE2L1	4779	1.76097	0
ACTP1	106480335	0.779252	0.089646		OR4V1P	79534	0.569015	0.0926472							LINC02380	101928851	0.664156	0.0695823	0.940597	0.0896018														ADSS	159	-1.26467	0.0269016									UQCRH	7388	1.76087	0
SLIT1-AS1	100505540	0.779309	0.0899939		PER4	168741	0.569277	0.0716884							HAMP	57817	0.764634	0.0394516	0.940841	0.0620183														GLG1	2734	-1.26408	0.0140538									SEC63	11231	1.76073	0
TDGF1P1	100421177	0.779333	0.0874047		PLGLB2	5342	0.569498	0.0850136							MTND3P19	107075161	0.779075	0.0557747	0.943644	0.091352														VRK2	7444	-1.26395	0.00550012									RBM33	155435	1.76072	0
LINC01723	100505515	0.779468	0.0741906		TBC1D3P4	100631253	0.569516	0.0992228							CELA2A	63036	0.551424	0.0913	0.94493	0.0620183														OSGIN2	734	-1.26362	0.00624771									IMPDH2	3615	1.7607	0
TRBV4-1	28617	0.779834	0.0922983		OR51J1	79470	0.569571	0.0935077							TCEAL7	56849	0.622412	0.0652135	0.945111	0.0620183														SPARC	6678	-1.263	0.0420777									HNRNPAB	3182	1.76034	0
OR10H4	126541	0.780206	0.0744055		NMNAT1P4	100132841	0.569769	0.0884683							LGI2	55203	0.664958	0.0942446	0.946821	0.0757702														SNX14	57231	-1.26221	0.0136918									UBAP2	55833	1.76029	0
PRR13P7	100289644	0.780378	0.0744055		VDAC1P3	100310838	0.5698	0.0869121							CDH19	28513	0.816668	0.0570589	0.948423	0.0753626														SNRPB2	6629	-1.26188	0.0097175									YBX3	8531	1.76022	0
RN7SL416P	106481037	0.780727	0.0634853		RNASEH1P2	390766	0.569941	0.0991257							LIF	3976	0.68344	0.0715989	0.949025	0.0850241														NAP1L4	4676	-1.26079	0.00960469									ITPR2	3709	1.76007	0
AKR1B1	231	0.780746	0.0927751		FLJ22447	400221	0.570078	0.0925932							HNRNPA1P38	100421384	0.591145	0.0983609	0.949446	0.0620183														LGR5	8549	-1.25988	0.0541926									MDM4	4194	1.75966	0
NTAN1	123803	0.781133	0.0874047		OR7E21P	9432	0.570101	0.0967617							RN7SL430P	106481040	0.766496	0.0460587	0.950288	0.0598287														YES1	7525	-1.25968	0.0152612									CDC42SE1	56882	1.75963	0
RPL31P45	729308	0.781212	0.0739117		RN7SL149P	106480961	0.570137	0.0970269							OR52M2P	338637	0.599055	0.0716884	0.955922	0.0525798														DDX50	79009	-1.25946	0.0152612									AFG3L2	10939	1.7596	0
LINC01298	619344	0.781278	0.0763274		RPL12P22	100270922	0.570188	0.0893332							CPVL	54504	0.693452	0.0677516	0.956513	0.0744055														SAMHD1	25939	-1.25819	0.0269016									RC3H2	54542	1.75933	0
FTH1P21	2510	0.78154	0.072504		IGKV2D-23	28886	0.570258	0.093218							GMPSP1	728564	0.596029	0.062811	0.957915	0.0620183														SLC7A5	8140	-1.25762	0.013778									MED13	9969	1.75905	0
RN7SL45P	106481975	0.782942	0.0944178		RPL10P7	442086	0.570719	0.0924732							SNORA63	6043	0.652719	0.0633436	0.960593	0.072504														ATP5F1A	498	-1.25686	0.0139557									BICDL2	146439	1.759	0
EMBP1	647121	0.783115	0.0630157		MTCO2P5	107075181	0.570765	0.0941208							ABT1	29777	0.930264	0.0444223	0.960936	0.0874047														RPL35A	6165	-1.25624	0.0153218									TASOR2	54906	1.75899	0
SLC7A7	9056	0.783301	0.0744055		COX6CP14	106481683	0.570909	0.0729447							CLEC2A	387836	0.720587	0.0554448	0.961694	0.0620183														FAM171B	165215	-1.25527	0.0170844									AHCTF1	25909	1.75895	0
OR2T10	127069	0.783537	0.0949726		IL5	3567	0.571064	0.099061							NPSR1-AS1	404744	0.787844	0.0410889	0.963785	0.0744055														GGNBP2	79893	-1.25526	0.0253822									TCEA1	6917	1.75893	0
CYCSP20	349158	0.784067	0.0891559		ENPP7P11	100421806	0.571101	0.0851592							C8orf89	100130301	0.845581	0.0299984	0.967665	0.0547003														EIF5B	9669	-1.25523	0.0148503									LTBR	4055	1.75882	0
ATP5F1AP2	504	0.784369	0.0896018		TRAV13-1	28671	0.571486	0.0945162							CDH10	1008	0.858577	0.0330295	0.967927	0.0620183														IARS2	55699	-1.25362	0.0206844									GOLGB1	2804	1.75875	0
RPS4XP3	128580	0.784715	0.0741906		MIR642A	693227	0.571797	0.0977506							NUDT9P1	119369	0.842094	0.0402385	0.967937	0.0630157														TXNIP	10628	-1.25353	0.0176608									NARS1	4677	1.7586	0
CEACAMP3	1092	0.785663	0.0927751		RNU6-1155P	106481544	0.572039	0.0888066							SOX9-AS1	400618	0.954909	0.0319606	0.968485	0.082926														SKP1P1	6922	-1.25346	0.0864192									PRKAR2A	5576	1.75852	0
FAM47DP	139249	0.786126	0.0927751		OR6L1P	390012	0.572175	0.079563							RPL12P36	100271408	0.712624	0.0367324	0.971294	0.0620183														TRIM24	8805	-1.25277	0.0835233									KDM2A	22992	1.75841	0
RPL37AP1	140717	0.786496	0.0744055		LINC02476	105375475	0.572382	0.0746702							LINC00605	100131366	1.05002	0.0177248	0.973272	0.0473973														DPM1	8813	-1.25274	0.00791206									EIF3E	3646	1.7584	0
OR4K16P	81126	0.786652	0.0716518		RGS17P1	100128628	0.572493	0.0889034							IGSF22	283284	0.705839	0.0670739	0.974822	0.0721818														TMTC3	160418	-1.2493	0.018357									ARHGAP5	394	1.75831	0
LINC01023	100652853	0.786663	0.092175		OR4K14	122740	0.572517	0.0908898							SOCS1	8651	0.725167	0.0811282	0.975593	0.0874047														HNRNPA3	220988	-1.24654	0.0155798									PPL	5493	1.75822	0
OR4A50P	403256	0.786859	0.092564		RNU1-87P	106480178	0.572712	0.0896672							HSPD1P5	345041	0.811158	0.0312736	0.979401	0.0590898														FCHO2	115548	-1.24594	0.0139557									PTMA	5757	1.75803	0
OR14C36	127066	0.787397	0.0920421		RN7SKP110	106480867	0.573004	0.0956264							MIR7515HG	102800314	0.700536	0.0788766	0.984763	0.0713777														AKTIP	64400	-1.24561	0.0148503									ATF7IP2	80063	1.75786	0
CLEC18B	497190	0.787697	0.0853439		KDM5C-IT1	100874299	0.573134	0.0841035							LINC00189	193629	0.650301	0.0632441	0.985989	0.0525798														PCM1	5108	-1.24551	0.0170844									FAM120A	23196	1.75777	0
LINC02422	105369723	0.788328	0.0721818		DSCR4	10281	0.5734	0.0981797							CHRM5	1133	0.746262	0.0664222	0.993704	0.0816626														PPP1CC	5501	-1.24392	0.0112568									STON2	85439	1.75774	0
NNAT	4826	0.788864	0.096472		MIR648	693233	0.573505	0.0960882							RPL21P3	128760	0.620425	0.077642	0.99523	0.0525798														TERF1	7013	-1.24377	0.0282715									NAP1L4	4676	1.75759	0
DNMT3B	1789	0.79103	0.0872182		RNU4-49P	106481187	0.573837	0.0825481							XRCC6P4	100422546	0.675239	0.0877562	0.996182	0.0874047														LOC101928119	101928119	-1.24358	0.0628703									RPL10A	4736	1.7571	0
RPS29P1	122449	0.791197	0.0880431		RN7SL145P	106481753	0.57446	0.0848062							NAT1	9	0.898363	0.0225253	0.997761	0.0604961														SCLT1	132320	-1.24326	0.0148503									UBXN4	23190	1.75706	0
MIR941-2	100126339	0.791692	0.0836421		MRGPRX4	117196	0.5746	0.086471							GNAI2P2	401646	0.941721	0.0281278	1.00116	0.0473973														COMMD2	51122	-1.24301	0.0163605									EEF1A1	1915	1.75706	0
COX5BP1	1330	0.791922	0.0690818		VN1R2	317701	0.574604	0.0953971							LINC01080	101515984	0.618015	0.0881175	1.00506	0.0620183														NDUFB1	4707	-1.24208	0.00473172									DCTN4	51164	1.7569	0
LINC01816	100133985	0.792114	0.0917617		CCNJP2	100418724	0.574841	0.0990103							LINC00317	378828	0.552623	0.0952448	1.00606	0.0716518														LOC105377395	105377395	-1.24167	0.0377179									KIAA1671	85379	1.75686	0
HNRNPA1P58	100289286	0.793219	0.0532269		TNR-IT1	100874256	0.575199	0.0969902							LINC01365	101927007	0.902823	0.0233687	1.00669	0.0590898														GIMAP1	170575	-1.24163	0.0198377									FHIP1A	729830	1.75662	0
C1orf143	440714	0.793335	0.0769696		IGKV1D-42	28892	0.575249	0.078891							EHBP1L1	254102	0.713366	0.0889592	1.01167	0.0872984														ADTRP	84830	-1.2404	0.053504									MYO10	4651	1.75651	0
TNFRSF11A	8792	0.793452	0.0850241		NCSTNP1	100873743	0.575368	0.0893091							RGS17P1	100128628	0.572493	0.0889034	1.01401	0.0620183														FSTL1	11167	-1.24028	0.0170844									TXNL4A	10907	1.75638	0
HMHB1	57824	0.79406	0.0852274		ATP5MGP5	100287091	0.575525	0.0944789							LINC02334	101929077	0.89018	0.0318796	1.01847	0.0620183														VPS4B	9525	-1.23954	0.032655									NFE2L3	9603	1.75614	0
RN7SL452P	106479387	0.794618	0.0690189		OR4C13	283092	0.575607	0.0798957							BLNK	29760	0.767021	0.0643838	1.01893	0.0851491														LGR4	55366	-1.23906	0.00878518									GNAS	2778	1.75569	0
CASC17	101928165	0.795275	0.0975784		LINC02463	105370004	0.575704	0.0886734							RAB6C-AS1	100131320	0.667107	0.0528998	1.01906	0.0620183														MIR548H1	100313830	-1.23855	0.0299612									EPHX3	79852	1.75562	0
RNU1-139P	106480196	0.795812	0.0874069		RPL31P40	100271196	0.575779	0.069157							XDH	7498	0.891375	0.0307627	1.03069	0.0688597														CFAP298	56683	-1.23812	0.015922									SMAD7	4092	1.75559	0
NACAP2	651144	0.796026	0.0741906		CCNB1IP1P1	728887	0.57578	0.0887627							MCM3AP-AS1	114044	0.849403	0.0390888	1.03376	0.0713417														TMEM123	114908	-1.23613	0.0133717									MPHOSPH10	10199	1.75556	0
MTCO2P5	107075181	0.796064	0.0839004		VN1R74P	100312819	0.575866	0.0893091							IFI30	10437	0.605056	0.0944789	1.03411	0.0664747														AGPAT5	55326	-1.23585	0.0148503									CD44	960	1.75514	0
HTN1	3346	0.796574	0.096472		CTAGE8	100142659	0.575901	0.0871053							LINC00686	140865	0.700509	0.0458494	1.03426	0.0499071														TLR3	7098	-1.2346	0.00996152									ATMIN	23300	1.75506	0
OR9G1	390174	0.796719	0.0922338		LINC01828	102800447	0.575987	0.0977058							MEGF11	84465	0.97236	0.0244631	1.03551	0.0604961														MIR3911	100500872	-1.23403	0.0431267									HNRNPA3	220988	1.75498	0
LINC01495	102723378	0.797102	0.0874069		BANCR	100885775	0.576041	0.0970269							CASP1	834	0.801832	0.0506395	1.0358	0.0690478														PPP2CA	5515	-1.23401	0.0311177									NPTN	27020	1.7549	0
ZNF90P1	7661	0.797271	0.0822401		BUB1P1	100422363	0.57612	0.0975198							TFPI	7035	0.717334	0.0779382	1.03664	0.0805954														ATP6V1D	51382	-1.23246	0.00878518									EPG5	57724	1.75488	0
SOS1-IT1	100505911	0.797392	0.08751		RPS10P16	100271050	0.576291	0.0834244							HTR1DP1	100421479	0.858964	0.0281278	1.04049	0.0620183														SEC11A	23478	-1.23217	0.00869614									EFCAB14	9813	1.75485	0
RPL23AP93	100288802	0.797744	0.0705774		RPS17P1	442195	0.576332	0.0981473							IQGAP2	10788	0.918078	0.0364357	1.04163	0.0707259														ACAT2	39	-1.23166	0.0965374									TULP4	56995	1.75455	0
KRT8P44	100129958	0.797749	0.096472		PABPC1P11	100421058	0.576402	0.0928586							CRAT37	101926928	0.879824	0.0281866	1.04522	0.0620183														COPS8	10920	-1.22999	0.0226826									ARPC5L	81873	1.75442	0
LINC01090	104355152	0.797928	0.0772115		SNORD116-11	100033423	0.576432	0.0893392							CELP	1057	0.731797	0.0621908	1.04609	0.0642346														ANKRA2	57763	-1.22803	0.0176608									ILF3	3609	1.75425	0
TMSB15B-AS1	100128594	0.797959	0.0855292		RPL9P5	100129179	0.576438	0.0908898							MRNIP	51149	1.09108	0.0177248	1.04799	0.0727881														MIR3064	100616387	-1.22456	0.0246921									CYFIP1	23191	1.75386	0
NECTIN3-AS1	100506555	0.798041	0.0978612		FAM153C	653316	0.576521	0.0966288							A2ML1	144568	0.693208	0.0969902	1.05336	0.0769889														MRPS22	56945	-1.22448	0.0125476									HOMER2	9455	1.7538	0
XAGE3	170626	0.799055	0.0922338		LINC02260	339978	0.576883	0.098207							EEF1DP8	283236	0.604672	0.0921249	1.06327	0.0285898														ADGRL3	23284	-1.22315	0.0474556									ATG2B	55102	1.75366	0
FAM91A2P	101929801	0.799644	0.0678893		IL31	386653	0.57691	0.0916293							NR4A1	3164	0.610365	0.0954468	1.06608	0.0721818														CHRDL1	91851	-1.22194	0.0402789									HNRNPC	3183	1.75361	0
HIP1	3092	0.800009	0.0978612		RNU6-859P	106481452	0.576913	0.0890815							RPL26P35	100128115	0.668512	0.0488234	1.0676	0.0532269														DHX36	170506	-1.22144	0.011951									CHD3	1107	1.75354	0
OR6C72P	403288	0.800491	0.0907121		KRTAP25-1	100131902	0.576959	0.0941208							SLC26A9	115019	0.682211	0.0845846	1.07065	0.0791416														MAK16	84549	-1.21975	0.0334255									NKIRAS2	28511	1.75346	0
LINC01558	26238	0.800715	0.0925131		UGT1A13P	404204	0.577077	0.0685931							CCDC39-AS1	100874112	0.541294	0.09515	1.07157	0.043536														RAMAC	83640	-1.21973	0.0140538									ATF7IP	55729	1.75343	0
ELOCP33	101928827	0.800764	0.0805954		LINC02060	102546226	0.577166	0.0981934							SPRR3	6707	0.904233	0.0366854	1.07502	0.0525798														RANBP2	5903	-1.21951	0.0210915									EFL1	79631	1.75323	0
HMGB1P15	644129	0.800789	0.0771891		FTH1P21	2510	0.577382	0.0906239							LINC00930	100144604	0.701151	0.0679538	1.07502	0.0620183														INTS5	80789	-1.21906	0.00878518									TRIR	79002	1.75285	0
RN7SL549P	106481071	0.800858	0.0744055		TOMM20P3	106480301	0.577583	0.0848139							ADGRE5	976	0.816188	0.0488234	1.07754	0.0664747														LOC105378835	105378835	-1.21888	0.0604891									CUL1	8454	1.75275	0
BRD9P1	106481721	0.801007	0.0818974		GOLGA8M	653720	0.578034	0.0889129							PIEZO2	63895	0.696648	0.077894	1.08727	0.0620183														MIR548I3	100302186	-1.21885	0.0604891									CAST	831	1.75241	0
MIR429	554210	0.801113	0.0534184		RN7SL646P	106481099	0.578184	0.0925592							LINC02119	101929745	0.885213	0.0367324	1.09103	0.0590898														IFT20	90410	-1.21829	0.0141605									PDCD6IP	10015	1.75239	0
RNF148	378925	0.801369	0.0891559		S100A15A	112488748	0.578284	0.0730918							LINC00449	106478991	0.64042	0.0600199	1.09461	0.043536														MTX3	345778	-1.2178	0.0498714									SARS1	6301	1.75238	0
GPA33	10223	0.801549	0.096472		OR10H4	126541	0.57866	0.0856163							LY86	9450	0.960128	0.0292489	1.10555	0.0541459														RAD17	5884	-1.21779	0.00878518									SC5D	6309	1.75238	0
DEFB115	245929	0.802013	0.0739117		RN7SKP219	106479192	0.578672	0.0994825							SGO1-AS1	100874028	0.641403	0.0828262	1.11095	0.0493831														CAPZA2	830	-1.21719	0.0226826									BRD2	6046	1.75231	0
ZNF674-AS1	401588	0.802186	0.0620183		RN7SKP111	106479144	0.578674	0.094167							PDE1B	5153	0.823648	0.03737	1.11338	0.0532269														DIS3	22894	-1.21706	0.0100943									REV1	51455	1.75228	0
FAR2P3	100288897	0.802232	0.0716518		RN7SL563P	106479427	0.578805	0.0744628							ZC3H18	124245	0.664117	0.0788312	1.11436	0.0721818														SLC38A2	54407	-1.21691	0.0199577									MARK3	4140	1.7522	0
CYP2C23P	107436076	0.802448	0.0787839		FAM242A	105372587	0.579056	0.0965364							IGKV5-2	28907	0.783445	0.0293463	1.12107	0.0338468														IER3IP1	51124	-1.21685	0.0282715									APLP2	334	1.75218	0
RNU1-134P	106480194	0.802482	0.0716518		TRAV2	28691	0.579259	0.0694895							DDX47	51202	0.617805	0.0829336	1.12234	0.0522608														CXCL14	9547	-1.21684	0.0155798									ACADVL	37	1.75213	0
BRIP1	83990	0.802644	0.0978612		TTC39CP1	100288825	0.579321	0.0963293							LRMDA	83938	1.21082	0.0177248	1.12868	0.0522608														FUCA1	2517	-1.21646	0.0428118									PRPF38A	84950	1.75206	0
RNA5SP184	100873446	0.802796	0.072504		RPL35AP32	100271632	0.579522	0.0858275							RDH10-AS1	101926926	0.823889	0.0435192	1.12915	0.0532269														CAMLG	819	-1.21606	0.0155798									ERBB3	2065	1.75175	0
RN7SKP61	106479122	0.804264	0.0634163		OR9A3P	392106	0.579543	0.0951244							TAL2	6887	0.941729	0.0364596	1.13065	0.0280841														ELOVL5	60481	-1.21593	0.0615966									EXOC7	23265	1.75164	0
CCL21	6366	0.804521	0.0769696		LMNTD1	160492	0.579637	0.0945978							LINC02388	101927653	1.03505	0.0206016	1.1309	0.0473973														CCT8	10694	-1.21493	0.0168082									SPG7	6687	1.75134	0
RNA5SP324	100873590	0.804837	0.0805954		FAR2P1	440905	0.579954	0.0870205							SPRR2A	6700	0.589477	0.0963133	1.13491	0.0620183														VAMP7	6845	-1.21286	0.0068825									SNX14	57231	1.75126	0
ECE1	1889	0.805015	0.0987242		TRBV26OR9-2	246285	0.580057	0.0889034							PIK3AP1	118788	0.809757	0.0436153	1.14244	0.0620183														ZNF25	219749	-1.21274	0.0431267									PRKAR1A	5573	1.75077	0
OPCML-IT2	100874332	0.805126	0.0721818		CLDN25	644672	0.580188	0.0861682							CDKN2B-AS1	100048912	0.936965	0.0385577	1.15408	0.0532269														C1orf21	81563	-1.21265	0.0447305									SNRNP70	6625	1.75075	0
SLC20A1P3	646052	0.805699	0.0716518		YRDCP3	100861429	0.580282	0.0850677							CYTH4	27128	0.647448	0.0763325	1.15996	0.0620183														TMEM65	157378	-1.21088	0.00878518									FMR1	2332	1.75068	0
LINC02407	105369848	0.806107	0.0844297		RPL5P10	645807	0.580394	0.086471							FTLP15	442304	0.76202	0.0391898	1.16965	0.0525798														MUC15	143662	-1.21033	0.0206844									ALCAM	214	1.75035	0
MTND5P16	100862854	0.807285	0.0850241		LINC00534	100874052	0.580427	0.0860494							NPM1P10	10837	0.81343	0.030205	1.17571	0.0147095														GNPAT	8443	-1.20968	0.0133717									SNX19	399979	1.75024	0
ALG1L7P	728263	0.807988	0.0728092		A2MP1	3	0.580669	0.0992228							TRIM22	10346	0.730674	0.0728164	1.19536	0.0620183														IL18	3606	-1.20954	0.0615966									ERN1	2081	1.7502	0
GNG4	2786	0.807991	0.0789589		ESRG	790952	0.580685	0.0857425							ANKRD10	55608	0.777788	0.0566742	1.19617	0.0634163														NUDT19	390916	-1.20912	0.0408059									MICAL2	9645	1.75014	0
RNA5SP71	100873305	0.808348	0.0820092		OR4C2P	119750	0.581021	0.0994584							ENTPD1	953	0.795792	0.0523573	1.21281	0.0566486														LOC100419824	100419824	-1.20864	0.092175									OSBPL11	114885	1.75	0
FAM216B	144809	0.808397	0.0977237		OR1A2	26189	0.581064	0.0848509							PLAUR	5329	0.762346	0.0585134	1.36938	0.0473973														UQCC2	84300	-1.20835	0.0176608									SLTM	79811	1.74999	0
OR2T2	401992	0.808911	0.0620183		TMLHE-AS1	100507404	0.581086	0.0836089							CD72	971	1.03214	0.0225555	1.47834	0.0186064														PPHLN1	51535	-1.20817	0.0148503									PPWD1	23398	1.74995	0
RNU6-43P	106478921	0.808917	0.0791377		BNIP3P1	319138	0.581122	0.0868058																										TIMM23	100287932	-1.20684	0.0352388									RPL29	6159	1.74973	0
MIR642A	693227	0.809124	0.0693774		IFNWP15	100130866	0.581252	0.0938186																										OSTM1	28962	-1.20684	0.00869614									HEATR5B	54497	1.74967	0
IFNWP15	100130866	0.809322	0.0769696		C5orf64-AS1	100506526	0.581268	0.0997191																										CRYZL1	9946	-1.20551	0.0156955									STX4	6810	1.74953	0
AKR1C4	1109	0.809491	0.0874047		NBEA	26960	0.581504	0.0954932																										CCDC186	55088	-1.20505	0.0226826									SERBP1	26135	1.74947	0
DEFB4A	1673	0.810019	0.0832436		HNRNPA1P43	400769	0.58199	0.07799																										ATG5	9474	-1.20338	0.0206844									EIF2AK1	27102	1.74931	0
C2orf80	389073	0.810689	0.0980896		IPO7P1	100129708	0.582147	0.0895606																										CUTA	51596	-1.20152	0.0176608									SERPINB13	5275	1.74926	0
PGPEP1	54858	0.810804	0.096472		LINC01298	619344	0.582165	0.0821182																										CTCF	10664	-1.20116	0.0140538									ZBTB38	253461	1.74899	0
RPS24P6	100216339	0.811562	0.082926		LINC00547	400121	0.58227	0.0973563																										FBN1	2200	-1.19998	0.0314499									NEMF	9147	1.74883	0
OR4K14	122740	0.811759	0.0981118		NXT1P1	100652801	0.582414	0.0960826																										HSPA8	3312	-1.1994	0.0210915									SNRPD1	6632	1.74878	0
SMIM35	100526771	0.812681	0.0896018		DLG2	1740	0.582477	0.0988642																										PSAP	5660	-1.199	0.0140538									DIP2B	57609	1.74868	0
LINC00997	401321	0.813171	0.0839004		RWDD4P2	647009	0.582659	0.0848139																										ARPC3	10094	-1.19843	0.0604891									MYO1D	4642	1.74864	0
OMD	4958	0.813237	0.096472		SPATA31B1P	404770	0.58268	0.0963461																										IL6ST	3572	-1.1984	0.0129741									SMC1A	8243	1.74855	0
MTND1P4	100873171	0.813417	0.0713417		FCER1A	2205	0.582684	0.0921213																										MCCC2	64087	-1.19827	0.0199577									PKM	5315	1.74836	0
OR1L3	26735	0.815653	0.0744055		IGHV7-81	28378	0.583029	0.0745194																										CASP4	837	-1.19799	0.0408059									NSD1	64324	1.74832	0
FABP1	2168	0.815898	0.0890153		RPL31P7	654391	0.583242	0.0881175																										RANBP9	10048	-1.1976	0.0226826									PSAP	5660	1.74815	0
VNN3	55350	0.816076	0.096472		LINC01649	101928995	0.583508	0.0950824																										IK	3550	-1.19567	0.053504									ASCC2	84164	1.74805	0
ST13P10	399950	0.816661	0.0744055		KRTAP21-1	337977	0.583775	0.0791666																										HADHA	3030	-1.19212	0.0232448									COPS6	10980	1.74788	0
RPS29P20	100271587	0.81687	0.0590898		IGLV8OR8-1	100996586	0.583832	0.0939801																										BRAP	8315	-1.19206	0.0232448									ARHGAP30	257106	1.74783	0
ZNF442	79973	0.817253	0.0852274		TRBVA	28556	0.584329	0.0849883																										FYB1	2533	-1.19205	0.00861849									IARS1	3376	1.74781	0
PABPC1P8	100132766	0.817978	0.0744055		RPL10P10	100129930	0.584528	0.0680439																										ABCA6	23460	-1.18998	0.0262361									HEXB	3074	1.74755	0
IGSF23	147710	0.818803	0.0690818		C11orf94	143678	0.58453	0.0986308																										PNPLA4	8228	-1.18977	0.0246921									PPME1	51400	1.74712	0
CYP4A22	284541	0.819156	0.0927751		LINC02217	101929544	0.58456	0.0833601																										MRPS35	60488	-1.18956	0.0232692									HERC4	26091	1.74679	0
OR5J7P	403276	0.819283	0.0716518		TBC1D3G	101060321	0.584594	0.0771323																										TRIM59	286827	-1.18885	0.0498714									FYCO1	79443	1.7467	0
CASP1P2	440067	0.82071	0.0877777		PTGER4P3	100874378	0.585192	0.0801177																										PRIM1	5557	-1.18885	0.0226826									RPS25	6230	1.74664	0
VWA3A	146177	0.820991	0.0744055		MARK3P1	100421550	0.585207	0.0909918																										MPC2	25874	-1.18854	0.0282715									SRRT	51593	1.74623	0
OR7E10P	10823	0.820999	0.0641137		HMGB1P18	646526	0.585458	0.0931151																										LOC101927858	101927858	-1.18657	0.0835233									NFX1	4799	1.74591	0
DPAGT1	1798	0.821508	0.0936855		RPL23AP90	106480690	0.585467	0.0978673																										PSMA2	5683	-1.18575	0.0791206									ST14	6768	1.74586	0
RNA5SP481	100873723	0.821602	0.0978612		OR8B5P	26592	0.585803	0.0734251																										ELOVL4	6785	-1.18571	0.0311177									MAP2K7	5609	1.7454	0
RHOT1P1	100462813	0.822025	0.072504		FCGR1B	2210	0.58593	0.083242																										MOCS2	4338	-1.18548	0.00624771									PSMC1	5700	1.74536	0
ZNF90P3	100873799	0.822314	0.0938963		NPM1P11	10836	0.586546	0.0883274																										NDUFB3	4709	-1.18482	0.0356614									USP54	159195	1.74533	0
MYOCOS	110806290	0.822536	0.0874047		TMEM78	677790	0.58656	0.0875336																										POSTN	10631	-1.1848	0.0226826									RNF169	254225	1.74508	0
RPL23AP77	728538	0.823256	0.0692121		OR10G2	26534	0.586579	0.0981934																										LCE1C	353133	-1.18397	0.0571746									EIF5B	9669	1.74494	0
UFL1-AS1	100861530	0.824015	0.0744055		ANKRD33B-AS1	100874247	0.586599	0.0805521																										PARL	55486	-1.18355	0.0662866									EIF4B	1975	1.74489	0
APOF	319	0.824954	0.0802742		RARRES2P7	106481660	0.586663	0.0885708																										ARFIP1	27236	-1.18335	0.0125476									GSE1	23199	1.74479	0
RPL13AP	387043	0.825774	0.0744055		SNX18P16	100419020	0.58709	0.0856634																										RAMP2	10266	-1.1828	0.00787977									ATF6B	1388	1.74474	0
CTSLP4	644496	0.825872	0.0690818		MIR4300HG	101928989	0.587248	0.0954932																										GNPTAB	79158	-1.18194	0.0163605									TMOD3	29766	1.74467	0
ROCR	102723505	0.82614	0.0769696		SNRPEP3	100129329	0.587249	0.0931151																										NDUFB10	4716	-1.18081	0.015922									COX6C	1345	1.74449	0
SRP14P3	111644142	0.826209	0.0582549		RN7SKP284	106479222	0.587446	0.0838025																										DIAPH1	1729	-1.18062	0.0314499									OTUD6B-AS1	100506365	1.74439	0
SLC26A11	284129	0.826283	0.0981118		BSNDP4	106481726	0.587466	0.0826891																										BEX5	340542	-1.17945	0.00960469									AHCYL1	10768	1.74426	0
LINC02516	101927087	0.8288	0.0891872		UPK3BP1	107080637	0.587488	0.0893332																										FMC1	154791	-1.17914	0.00869614									RSL1D1	26156	1.74421	0
RNA5SP252	100873508	0.830083	0.0787524		INKA2-AS1	100506343	0.587501	0.0828262																										LIN7C	55327	-1.17896	0.0232692									PTPN23	25930	1.74406	0
GPR53P	9292	0.830936	0.092175		LINC01928	105371994	0.587509	0.0864846																										SNORA79	677845	-1.17868	0.00878518									OSTF1	26578	1.74371	0
ARHGEF38	54848	0.83132	0.0741936		MIR4311	100422905	0.587526	0.0806291																										RSL1D1	26156	-1.17861	0.0199577									RANGAP1	5905	1.74359	0
DLGAP1-AS2	84777	0.831668	0.0927751		FTLP14	100462794	0.587767	0.0941801																										MS4A6A	64231	-1.17851	0.0206844									RICTOR	253260	1.74353	0
RPL36AP39	100271643	0.832621	0.0620183		NUTF2P8	100287183	0.588012	0.0879467																										TPR	7175	-1.17703	0.0163605									RMDN3	55177	1.74335	0
LINC01774	105372894	0.832883	0.0620183		RNU6-414P	106479749	0.588156	0.0872474																										BCAP29	55973	-1.177	0.0392149									DDX17	10521	1.74333	0
HMGN4	10473	0.832913	0.0981118		SPATA31A3	727830	0.588181	0.0864846																										KRR1	11103	-1.17604	0.0199577									VIRMA	25962	1.74327	0
GAPDHP59	645024	0.833478	0.0604961		GOLGA5P1	100418736	0.588299	0.0888946																										LOC105373066	105373066	-1.17388	0.0662866									CCT5	22948	1.74321	0
LIPA	3988	0.83348	0.0991896		SLC22A12	116085	0.588309	0.0957515																										ENPP2	5168	-1.17293	0.0304322									MFHAS1	9258	1.74308	0
TSPO2	222642	0.833524	0.0705774		RPL9P6	326311	0.58854	0.0691021																										PSMB4	5692	-1.17291	0.0939467									DNAJC8	22826	1.74274	0
LINC01354	100506795	0.833734	0.0993217		RN7SL617P	106481852	0.588802	0.0815163																										SOS2	6655	-1.17244	0.0129741									SLC20A2	6575	1.74245	0
MTCO2P3	100873203	0.834481	0.0927751		LINC01658	388882	0.588825	0.0997558																										ATP1B3	483	-1.17192	0.0232448									OPA1	4976	1.74223	0
CCDC122	160857	0.835667	0.0962152		PPIAP48	111082978	0.589088	0.0987609																										CSNK2B	1460	-1.17184	0.0112568									MIDN	90007	1.74222	0
RBM22P13	100130603	0.836575	0.0739117		RN7SKP250	106479206	0.589217	0.0747248																										PSMG2	56984	-1.17148	0.0283395									TRPM7	54822	1.74217	0
GDF5	8200	0.837149	0.0620183		GNPAT	8443	0.589317	0.0930228																										ODR4	54953	-1.17141	0.0241417									MED28	80306	1.7421	0
CYP4F30P	100132708	0.837211	0.0626449		RPL12P30	100271405	0.589347	0.0884683																										TTC1	7265	-1.16884	0.0334255									HNRNPL	3191	1.74209	0
RNA5SP218	100873478	0.83737	0.096472		ARGFXP1	503583	0.589377	0.0841465																										MBOAT1	154141	-1.16871	0.0209428									TYW1	55253	1.74197	0
HSD17B6	8630	0.83818	0.0954155		DDX11L2	84771	0.589403	0.0987609																										ITM2B	9445	-1.16851	0.0153218									CLIC4	25932	1.74197	0
OR13K1P	402424	0.83841	0.0716518		RN7SKP253	106479208	0.589435	0.0941395																										SPPL3	121665	-1.16836	0.0152612									MYO6	4646	1.7416	0
KCCAT198	105369954	0.838498	0.0620183		SPRR2A	6700	0.589477	0.0963133																										LINC00113	54088	-1.16816	0.0571746									SFT2D2	375035	1.74138	0
RPSAP47	389672	0.839597	0.0727881		LAGE3P1	646808	0.589524	0.0681153																										LOC105375153	105375153	-1.16723	0.0751267									PRRC2A	7916	1.74126	0
LINC01419	103352670	0.83993	0.0850241		DUTP1	548637	0.589621	0.0755332																										SNORD56B	319139	-1.16695	0.0199577									NUPR1	26471	1.7411	0
CIR1P1	100131740	0.840534	0.0805954		IGLVIVOR22-2	84087	0.589707	0.0880784																										SPAG5-AS1	100506436	-1.16554	0.0541926									EFNA1	1942	1.74103	0
BCAN	63827	0.841098	0.0981118		RPS10P7	376693	0.589821	0.0945162																										TIMM8A	1678	-1.16505	0.0209428									WSB1	26118	1.74098	0
ERICH6-AS1	101928085	0.841222	0.096472		ZDHHC20P4	730239	0.589829	0.0824837																										DCN	1634	-1.16493	0.0210915									ACIN1	22985	1.74045	0
RN7SL321P	106480501	0.842108	0.0741906		C3orf79	152118	0.58996	0.0816868																										NBDY	550643	-1.16489	0.0139557									FMN1	342184	1.74013	0
SRP72P2	153932	0.842683	0.0874047		FNDC3CP	100421340	0.590045	0.0963133																										LOC283683	283683	-1.16374	0.0549514									UBR2	23304	1.74003	0
PAICSP6	780812	0.843625	0.0744055		LRRC8D	55144	0.590093	0.0792819																										GRSF1	2926	-1.16344	0.0136918									ACTB	60	1.73992	0
ABCB4	5244	0.844652	0.0981118		NUDT19P4	100422452	0.590269	0.099085																										GPBP1	65056	-1.16324	0.0163605									RACK1	10399	1.73976	0
IGHVIII-22-2	28349	0.845308	0.0662087		WFDC11	259239	0.590379	0.0994584																										USP16	10600	-1.16294	0.0299612									PRMT2	3275	1.73971	0
RN7SL481P	106481054	0.845877	0.0739117		TRIM64DP	727828	0.590434	0.0900002																										LOC107984428	107984428	-1.16286	0.0463263									ZNF622	90441	1.73952	0
VENTXP1	139538	0.846322	0.0898726		UBE2MP1	606551	0.590713	0.0980308																										RPE	6120	-1.16185	0.0152612									HSPB1	3315	1.73932	0
FTH1P25	100462799	0.846432	0.0620183		TRBV1	28621	0.590725	0.0890815																										TECR	9524	-1.16172	0.0352388									TNPO3	23534	1.73897	0
CD177P1	653579	0.846491	0.072504		RN7SKP271	106480916	0.590887	0.090777																										PSMD8	5714	-1.16054	0.0588761									TLK2	11011	1.73892	0
OR2Q1P	346524	0.846541	0.0693774		ATP5MC1P5	390424	0.590942	0.0659509																										PARP2	10038	-1.16017	0.0206844									SRRM2	23524	1.73873	0
SUMO2P5	100526738	0.846916	0.0620183		HNRNPA1P38	100421384	0.591145	0.0983609																										FRZB	2487	-1.16	0.0115256									CD2AP	23607	1.73854	0
RPL23AP59	100271618	0.84732	0.0590898		SCARNA16	677781	0.591414	0.0932697																										SNORD114-30	767611	-1.15963	0.0939467									ADIPOR2	79602	1.7385	0
KLF3P1	651815	0.847881	0.0728092		PPP4R3C	139420	0.59163	0.0968498																										ANP32E	81611	-1.15927	0.0262361									ZNF207	7756	1.73748	0
CDC37P1	390688	0.848852	0.0646747		RPL17P19	100271150	0.591822	0.0952448																										SMARCA1	6594	-1.15883	0.0402789									FBXL3	26224	1.73739	0
DBIP2	1623	0.849461	0.0789533		TSTD3	100130890	0.591892	0.0908898																										FOXN2	3344	-1.15698	0.0299612									ARIH1	25820	1.73734	0
C4orf51	646603	0.849568	0.0891559		EREG	2069	0.592088	0.0971954																										LOC107984344	107984344	-1.15677	0.0136918									PCMTD1	115294	1.73704	0
SLC45A2	51151	0.849723	0.0744055		RPS3AP3	140713	0.592151	0.0862106																										DSC3	1825	-1.15639	0.0140538									RBM3	5935	1.73669	0
MTND6P7	106478945	0.849809	0.0978612		IPMKP1	401730	0.592398	0.0913127																										CUL4A	8451	-1.15623	0.0152612									EEF1B2	1933	1.73661	0
RNU6-1310P	106480658	0.849828	0.072504		FMO7P	100337589	0.592417	0.0912416																										MRPL39	54148	-1.15577	0.0170844									BRWD1	54014	1.73655	0
DEUP1	159989	0.850024	0.0744055		RNF183	138065	0.592471	0.0913978																										CYP2J2	1573	-1.1555	0.0269016									NCOA5	57727	1.73651	0
SDCBPP1	100128930	0.850575	0.0769696		SPINK6	404203	0.59258	0.0950652																										BMS1	9790	-1.15479	0.060703									RAB2A	5862	1.73646	0
BTF3L4P4	100506061	0.851058	0.0690818		CYMP	643160	0.592589	0.0717899																										CNPY2	10330	-1.1544	0.0341639									VPS13C	54832	1.73641	0
EMSY	56946	0.851978	0.0954155		SLC25A6P3	100422686	0.592597	0.0945162																										ARL14EP	120534	-1.15426	0.0514361									RAB6A	5870	1.73632	0
TM6SF2	53345	0.852036	0.0805954		SEM1P1	153842	0.592682	0.0880739																										OR1D5	8386	-1.15359	0.0731965									VCP	7415	1.73624	0
MTCO1P1	56167	0.852388	0.0634163		RPL23AP59	100271618	0.592894	0.0703382																										USP1	7398	-1.15328	0.0447305									KLHL24	54800	1.73596	0
MEG8	79104	0.852767	0.0872182		FHL5	9457	0.592997	0.0875176																										CLEC2D	29121	-1.1527	0.0148503									TFG	10342	1.73563	0
CSTF3-DT	338739	0.852827	0.0841675		RPEP3	100420555	0.593178	0.0856163																										CENPC	1060	-1.15237	0.018357									EIF2S2	8894	1.73541	0
GPR182	11318	0.853128	0.0872182		TRIM64EP	440061	0.593215	0.0815921																										DAP3	7818	-1.15233	0.0068825									MEGF9	1955	1.73519	0
NEMP1	23306	0.853423	0.0917617		CXorf21	80231	0.593408	0.097135																										LOC100507562	100507562	-1.15216	0.0352388									TRPV3	162514	1.73474	0
GLB1	2720	0.853966	0.0751028		SYNE3	161176	0.59361	0.0746702																										CYLD	1540	-1.15201	0.00757076									ADAM10	102	1.73472	0
KBTBD6	89890	0.85419	0.0987242		SNORA40	677822	0.593624	0.0913978																										LOC105375095	105375095	-1.15074	0.0514361									RPL18	6141	1.73466	0
OR5W2	390148	0.85433	0.0872182		CCL19	6363	0.593815	0.0925033																										SH3GLB1	51100	-1.15041	0.0176608									BMS1	9790	1.73458	0
S100A5	6276	0.854557	0.0693774		ITCH-AS1	106480737	0.593884	0.0892871																										MGP	4256	-1.14943	0.0198377									DSG2	1829	1.73458	0
RN7SL677P	106479470	0.855035	0.068979		MAGEA6	4105	0.593919	0.0950824																										C5orf15	56951	-1.14931	0.0115256									CRIM1	51232	1.73435	0
TMPRSS11GP	644759	0.855379	0.096472		GAPDHP19	140028	0.593951	0.078891																										LOC107985043	107985043	-1.14924	0.0514361									ZNF292	23036	1.73421	0
GPR1-AS	101669764	0.856039	0.0957707		ATP6V0CP4	112436690	0.594199	0.0868058																										STN1	79991	-1.14857	0.0402789									STX17	55014	1.73403	0
SLC36A3	285641	0.856167	0.0874069		OR6C4	341418	0.594289	0.098614																										PXMP2	5827	-1.14751	0.0299612									SIKE1	80143	1.734	0
NPAP1P2	100420829	0.8564	0.0874047		RPS27AP3	140714	0.594426	0.0900385																										TMOD3	29766	-1.1474	0.0232692									RPL15	6138	1.73358	0
RNA5SP382	100873637	0.856481	0.0620183		PGA5	5222	0.594559	0.0691399																										FMR1	2332	-1.14588	0.0178754									SLC4A1AP	22950	1.73354	0
NELL1	4745	0.85654	0.097191		MIR4323	100422980	0.594606	0.067059																										DENND6A	201627	-1.14578	0.00878518									SENP5	205564	1.73352	0
RPS14P7	100271065	0.856821	0.0620183		RPL9P18	389404	0.594637	0.0960882																										CMAS	55907	-1.14547	0.0588761									MCUR1	63933	1.7335	0
ZSCAN20	7579	0.857406	0.0874047		RAET1M	353094	0.594646	0.0879902																										AKR1C3	8644	-1.14372	0.0148503									FBXO11	80204	1.73342	0
DEFB119	245932	0.857459	0.0620183		GJB1	2705	0.594834	0.0996089																										PRKCI	5584	-1.14249	0.0148503									BSDC1	55108	1.73331	0
DNAJC19P3	100861443	0.858128	0.0737464		RPL31P11	641311	0.595004	0.0864514																										CALR	811	-1.14146	0.0420777									ARFGEF1	10565	1.73313	0
PPAT	5471	0.858151	0.091899		INA	9118	0.595102	0.0857425																										RABGGTB	5876	-1.1414	0.0246921									DNAJA1	3301	1.73294	0
IFIT1	3434	0.858324	0.09866		DHRS7C	201140	0.595107	0.0931151																										MANSC1	54682	-1.14001	0.0377179									RASA2	5922	1.73292	0
RPL7P18	100270852	0.858401	0.0874047		IFNNP1	654783	0.595156	0.0867288																										USP7	7874	-1.13918	0.0299612									IDS	3423	1.73259	0
BRIX1P1	100422268	0.858453	0.0805954		GUSBP6	653435	0.595202	0.0906239																										HNRNPM	4670	-1.13878	0.0206844									RPL4	6124	1.73245	0
RPL31P2	140753	0.859201	0.0716518		OR4A11P	390136	0.595223	0.0887627																										SH3BGRL2	83699	-1.13808	0.0848615									RHOB	388	1.73241	0
LINC02026	647323	0.859482	0.096472		MIR4663	100616260	0.595237	0.0819184																										LINC01290	106144584	-1.13722	0.0420777									CEP170B	283638	1.73223	0
TUBB2BP1	100132153	0.859697	0.0905756		LUADT1	106182249	0.595396	0.0832742																										ATP6V1E1	529	-1.13648	0.0662866									THOC2	57187	1.73189	0
DPPA4	55211	0.85972	0.0864305		LINC02465	107986313	0.595413	0.0957149																										ORMDL2	29095	-1.13646	0.0222654									PSMD3	5709	1.73172	0
CA12	771	0.859736	0.0975784		RPL17P2	652974	0.595617	0.0765756																										ABCA8	10351	-1.13612	0.0571746									RTN3	10313	1.73168	0
LINC01486	101928138	0.859985	0.072504		CSPG4P11	100631254	0.595736	0.088312																										USP53	54532	-1.13612	0.0168082									PPP2R2A	5520	1.73168	0
HPCAL1	3241	0.860127	0.096472		HAO2-IT1	100874270	0.59574	0.0948065																										ITGBL1	9358	-1.1353	0.0199577									HTATSF1	27336	1.73124	0
RN7SL846P	106479530	0.860336	0.072504		MYL6P1	54043	0.595889	0.0761889																										PRR4	11272	-1.1347	0.0314499									NSMAF	8439	1.73113	0
USP18	11274	0.860836	0.0926484		SMAD9-IT1	100874072	0.595907	0.0737775																										B4GALT5	9334	-1.1337	0.0199577									POLR2A	5430	1.73096	0
RN7SL328P	106481837	0.861528	0.0655254		SULT1C3	442038	0.595948	0.0908256																										SHOC2	8036	-1.1332	0.0148503									MAPK1IP1L	93487	1.73095	0
MTATP6P14	107075157	0.86155	0.0620183		BMP6P1	266700	0.595977	0.0830218																										PTRHD1	391356	-1.13272	0.0097175									SGPL1	8879	1.73081	0
RN7SL242P	106480496	0.862137	0.0906197		GMPSP1	728564	0.596029	0.062811																										CD47	961	-1.13271	0.0222654									GRN	2896	1.73078	0
TMED10P2	100129727	0.862857	0.0739117		M1AP	130951	0.59603	0.0788766																										POLE4	56655	-1.13247	0.0588761									PNRC1	10957	1.7307	0
TARDBPP1	643503	0.862965	0.0934042		TTC29	83894	0.59604	0.0905651																										RAB10	10890	-1.13234	0.0170844									NAA50	80218	1.73057	0
RBMX2P3	100421047	0.863138	0.0658423		SCGB3A2	117156	0.596129	0.0956264																										DNAJC2	27000	-1.13153	0.0102145									LARP1	23367	1.73049	0
OR7E5P	219445	0.863449	0.0667165		DUXAP3	503632	0.596174	0.0788677																										KRT31	3881	-1.13011	0.0688894									SEC24A	10802	1.73044	0
SELENOOLP	105376462	0.863862	0.0967724		OR2G3	81469	0.596302	0.0981728																										LARP7	51574	-1.12969	0.0133717									RBBP4	5928	1.73032	0
LINC01549	100505929	0.864748	0.0643054		OPN1LW	5956	0.596361	0.0921249																										MRPS9	64965	-1.12942	0.0206844									EIF4G1	1981	1.73024	0
ZNF114	163071	0.865473	0.0730656		SNORA20	677806	0.596493	0.0934783																										ANKRD22	118932	-1.12935	0.0498714									SEC24B	10427	1.7302	0
TTC28	23331	0.865855	0.0987242		GSTA7P	730152	0.596605	0.0841035																										ALOX15B	247	-1.129	0.0688894									NECTIN4	81607	1.73018	0
OR2V1	26693	0.866513	0.0620183		FCGR1A	2209	0.59667	0.0942446																										TSPAN13	27075	-1.12747	0.0246921									DSG3	1830	1.72979	0
GRM5-AS1	100873989	0.866868	0.0590898		HSPD1P7	54047	0.596855	0.078226																										ZFP36	7538	-1.12691	0.0498714									YY1AP1	55249	1.72972	0
LINC01285	101928287	0.867454	0.0864305		LIMCH1	22998	0.596912	0.0855482																										ETFA	2108	-1.12657	0.0408059									NDFIP2	54602	1.72964	0
CLIP2	7461	0.868832	0.0874047		ZNF790-AS1	284408	0.597071	0.0886289																										SMIM19	114926	-1.12529	0.0514361									PBRM1	55193	1.72954	0
JARID2	3720	0.869065	0.0978612		PRKD2	25865	0.597231	0.0910454																										SLC31A1	1317	-1.12522	0.0336723									MTURN	222166	1.72944	0
HFE	3077	0.869692	0.0866176		RPL11P4	100271272	0.597276	0.0922271																										BCHE	590	-1.12477	0.0731965									PPP6R2	9701	1.7294	0
DENND6A-DT	101929159	0.869715	0.072504		MLIP-AS1	100873951	0.597413	0.0887812																										SAV1	60485	-1.12229	0.0155798									CBX5	23468	1.7293	0
HEXDC-IT1	100505970	0.870192	0.0741936		KIAA1841	84542	0.597454	0.0953561																										AQR	9716	-1.12174	0.0352388									UNC45A	55898	1.72929	0
RBM47	54502	0.870204	0.0927751		LINC00388	100874153	0.59757	0.0973886																										FBXL3	26224	-1.12164	0.0314499									RPS28	6234	1.72924	0
CD177	57126	0.871177	0.091352		DNAJC19P3	100861443	0.597578	0.084845																										TTC13	79573	-1.1208	0.0222654									GPX4	2879	1.72912	0
LINC01001	100133161	0.871239	0.0532269		RN7SKP126	106480872	0.597606	0.0804344																										EIF3E	3646	-1.12075	0.00791206									SMG1P3	100271836	1.72902	0
HNF4GP1	100130462	0.871273	0.0898726		RN7SL799P	106480382	0.597618	0.0885632																										LCP1	3936	-1.12068	0.0156955									HMGCR	3156	1.729	0
ALDH7A1P2	542	0.872088	0.0839004		OR51B8P	403266	0.597756	0.0819596																										SCAMP1	9522	-1.1202	0.0156955									TMEM41B	440026	1.72886	0
CAMK1G	57172	0.873107	0.0874047		GTF2IP20	441124	0.597789	0.0831018																										PEX3	8504	-1.12015	0.0176608									UBE2H	7328	1.72878	0
GK-IT1	106480740	0.873135	0.0620183		NKX6-1	4825	0.597798	0.0978418																										ACTR3	10096	-1.12013	0.053504									PPP3CB	5532	1.72876	0
SCARNA20	677681	0.874079	0.0874047		LINC00113	54088	0.597941	0.0641867																										FCF1	51077	-1.11918	0.0241417									RELCH	57614	1.72862	0
LINC01684	105372751	0.874135	0.0756366		PRR13P7	100289644	0.597977	0.0855482																										RPL26L1	51121	-1.11863	0.0222654									RCAN3	11123	1.72852	0
GTF2IP2	338448	0.874193	0.0744055		RN7SL83P	106479254	0.598102	0.0720644																										AP3S1	1176	-1.11859	0.0232692									WIPI1	55062	1.72839	0
HNMT	3176	0.874491	0.0891559		RPL7P53	100271145	0.598174	0.0826981																										CERS6-AS1	100861402	-1.11797	0.0751267									YTHDF3	253943	1.72822	0
HIST1H2AJ	8331	0.874557	0.0926517		OR7G2	390882	0.598367	0.0867737																										SPECC1L	23384	-1.1178	0.0179358									PUM2	23369	1.7282	0
SYP-AS1	100873921	0.874587	0.0642941		TMA16P1	100101405	0.598633	0.0947903																										CD163	9332	-1.11729	0.0163605									SRPK2	6733	1.72818	0
ARHGAP11B	89839	0.875126	0.0717281		LINC01048	103695431	0.598697	0.0860494																										PBDC1	51260	-1.11709	0.0486471									SLC25A5	292	1.72805	0
DNASE1L3	1776	0.87601	0.0980896		OR7E145P	390215	0.598845	0.0803318																										ELMO2P1	729894	-1.11612	0.0939467									ZMYM4	9202	1.72795	0
RN7SL146P	106481827	0.876308	0.0641137		DEFA4	1669	0.598939	0.094167																										C1QBP	708	-1.11404	0.0751267									NT5C2	22978	1.72775	0
TUBD1	51174	0.877391	0.096472		HDAC2-AS2	101927768	0.598952	0.0945162																										RPL27	6155	-1.11394	0.0420777									CALU	813	1.72763	0
PEX5L-AS1	100874040	0.877511	0.0744055		VDAC1P2	10064	0.598988	0.0916293																										EXOSC9	5393	-1.11376	0.0474556									OGFRL1	79627	1.72744	0
LINC00570	100874055	0.877693	0.0690818		SIGLEC22P	114195	0.599028	0.0728164																										ZNF462	58499	-1.11302	0.0731965									ENSA	2029	1.72714	0
AOAH-IT1	100874264	0.877755	0.0620183		OR52M2P	338637	0.599055	0.0716884																										PHB2	11331	-1.11278	0.0246921									PLS3	5358	1.72706	0
CRIP1P4	641457	0.878517	0.0473973		LINC02413	105369906	0.599085	0.0837705																										PRKAR1A	5573	-1.11235	0.0199577									KIF13A	63971	1.72706	0
EXOC5P1	644548	0.878965	0.0590898		TM6SF2	53345	0.599088	0.0892094																										EPRS	2058	-1.11219	0.0166837									WASHC2C	253725	1.72691	0
HYAL4	23553	0.879158	0.0927406		GAS8-AS1	750	0.599122	0.0907526																										RHOA	387	-1.11218	0.0452605									KDM5C	8242	1.72688	0
TUBB2B	347733	0.879159	0.0927751		SIGLEC31P	114189	0.59919	0.094167																										AIMP1	9255	-1.11016	0.0262361									LMNA	4000	1.72683	0
SLED1	643036	0.879832	0.0978612		SNORD60	26788	0.599285	0.0853169																										SPTLC3	55304	-1.11015	0.053504									TOB2	10766	1.72676	0
RPL9P5	100129179	0.879876	0.0642941		OR2J1	442185	0.599481	0.0693666																										RPRML	388394	-1.10991	0.0269016									PSMB3	5691	1.72661	0
RN7SL837P	106480536	0.880079	0.0643054		GAPDHP41	100131935	0.59954	0.0889365																										PTPRZ1	5803	-1.1097	0.0336723									MTF1	4520	1.72657	0
LINC01508	101927873	0.88033	0.0620183		IGLVVI-22-1	84091	0.599906	0.0788766																										TNFSF12	8742	-1.10935	0.0356614									EIF5	1983	1.72655	0
RN7SL862P	106479535	0.882374	0.0620183		NIPA2P2	100130204	0.599984	0.077642																										RPS8P8	728553	-1.10893	0.0688894									RNF111	54778	1.72652	0
NEDD9	4739	0.882484	0.0954155		KATNBL1P4	100128982	0.600041	0.0889129																										MAN1A1	4121	-1.10892	0.0199577									GPR107	57720	1.72644	0
RPL3P6	643220	0.883913	0.072504		DIRC3-AS1	105373877	0.600114	0.0897577																										CYP51A1	1595	-1.10882	0.0474556									PITPNB	23760	1.72628	0
LRRC37BP1	147172	0.883981	0.0757414		RN7SL461P	106481844	0.600238	0.0916701																										MRPS17	51373	-1.10851	0.032655									DOCK8	81704	1.72601	0
UBA6-AS1	550112	0.884297	0.0620183		OR8K5	219453	0.600252	0.0893688																										LOC101928631	101928631	-1.10846	0.00878518									KRT75	9119	1.72581	0
SAMM50	25813	0.885122	0.0898726		MAGEB5	347541	0.600339	0.08737																										PARN	5073	-1.10711	0.00483845									UTRN	7402	1.72573	0
HMGB3P21	100873901	0.885298	0.0978612		LSM2	57819	0.600387	0.0806788																										APPL1	26060	-1.10701	0.0793503									TFAP2C	7022	1.72518	0
OR4C14P	81310	0.886028	0.0690818		MYL6P4	642627	0.600478	0.0831819																										RAB27B	5874	-1.10673	0.0176608									PLCG1	5335	1.72514	0
IL12B	3593	0.887654	0.0924747		RN7SL351P	106479351	0.600479	0.0921249																										SORT1	6272	-1.10659	0.0628703									AHNAK2	113146	1.72504	0
HMGN1P14	100874440	0.888127	0.0620183		NMRAL2P	344887	0.600593	0.0859205																										ECM2	1842	-1.10509	0.0498714									PTBP3	9991	1.72492	0
VPS33B-DT	101926911	0.889124	0.0889062		RMRPP5	106481874	0.601152	0.0771652																										STT3A	3703	-1.10482	0.0222654									SKP1	6500	1.72474	0
SLC35G6	643664	0.89011	0.0905123		LINC00970	101978719	0.601202	0.0917473																										WNK1	65125	-1.10471	0.018357									PPP1R13L	10848	1.72454	0
DNAJA1P3	644588	0.890192	0.0620183		RN7SL294P	106479329	0.601439	0.0868058																										OGFRL1	79627	-1.10438	0.0155798									RIOK3	8780	1.72454	0
LINC01619	256021	0.890506	0.096472		USP17L1	401447	0.601622	0.067246																										CDR1	1038	-1.10389	0.0241417									CCT7	10574	1.72442	0
TPT1P1	100131268	0.89245	0.0590898		OR8H1	219469	0.60169	0.0857429																										CALM2	805	-1.10381	0.0751267									GOLGA4	2803	1.72392	0
RPS23P6	100271367	0.892618	0.0744055		PPIAP16	5488	0.601693	0.0956264																										MRPL13	28998	-1.10335	0.0463263									BRD7	29117	1.72377	0
VN1R110P	100312803	0.89302	0.093786		C7	730	0.601971	0.0868058																										ADGRL4	64123	-1.1028	0.0514361									PUF60	22827	1.72373	0
USP17L1	401447	0.894706	0.0643054		LINC02522	101928106	0.601992	0.0687299																										NDRG2	57447	-1.10268	0.0226826									YTHDC2	64848	1.72368	0
RNVU1-8	101447996	0.894764	0.0620183		ANAPC7	51434	0.602004	0.0981797																										CACUL1	143384	-1.10246	0.0112568									MAML3	55534	1.72356	0
IGHVIII-67-4	28340	0.895392	0.0713417		PHF2P2	100873793	0.602066	0.0867288																										PPP2CB	5516	-1.10205	0.0140538									FAU	2197	1.72346	0
ZACNP1	101929026	0.895467	0.0620183		SNX18P25	100419005	0.602257	0.0880985																										AADACL2	344752	-1.10202	0.0178754									ZFAND5	7763	1.72332	0
CYP2G2P	83757	0.896264	0.0634163		TMEM191B	728229	0.602267	0.0815423																										OLFML1	283298	-1.10153	0.0246921									TAF1	6872	1.72328	0
RN7SL610P	106479444	0.896983	0.0620183		RNA5SP171	100873436	0.602415	0.0783417																										DHX29	54505	-1.1011	0.0232692									MARS1	4141	1.72311	0
WASF3-AS1	100874061	0.898532	0.0721818		SQSTM1P1	106480677	0.602554	0.0824221																										HNRNPA1	3178	-1.09978	0.0148503									CLINT1	9685	1.72286	0
ALMS1	7840	0.900718	0.096472		LILRA5	353514	0.602643	0.0887627																										CLPX	10845	-1.09972	0.0178754									KHDRBS1	10657	1.72277	0
ABCB7	22	0.901082	0.0932984		PHACTR2P1	100533676	0.602656	0.076501																										LINC02188	102724344	-1.09921	0.013778									TPR	7175	1.72258	0
OR4A4P	390134	0.901278	0.0891559		ARL2BPP2	643898	0.602964	0.0997524																										SNAI2	6591	-1.09864	0.018357									TCP11L2	255394	1.72251	0
SLC38A6	145389	0.90297	0.079812		LINC02314	100507277	0.603186	0.0928423																										PAFAH1B1	5048	-1.09822	0.0392149									CD59	966	1.72235	0
ATP5MG	10632	0.903192	0.079812		CTBP2P7	401914	0.603252	0.0908558																										GOLGA8Q	727909	-1.09821	0.015922									IST1	9798	1.72217	0
UBTFL7	646759	0.90364	0.0664747		LINC02509	105377556	0.603394	0.088827																										EIF3D	8664	-1.09709	0.0222654									IRAK1	3654	1.72212	0
TLK2P1	646202	0.905827	0.0874069		NDUFB2P1	107075208	0.603411	0.0873831																										UXT	8409	-1.09695	0.00757076									RSU1	6251	1.72209	0
GTSCR1	220158	0.905965	0.0620183		RPS27P12	100271117	0.603588	0.0779382																										FERMT2	10979	-1.09645	0.05795									DENR	8562	1.72183	0
RNA5SP122	100873392	0.906339	0.0739117		MIR200B	406984	0.60367	0.0916293																										TM9SF3	56889	-1.09585	0.0463263									CTNND1	1500	1.72167	0
RNA5SP117	100873387	0.90666	0.0620183		ZNF625	90589	0.603847	0.0881175																										SLTM	79811	-1.09483	0.0168082									LMAN2	10960	1.72163	0
CPNE6	9362	0.906854	0.0924747		PTH	5741	0.60403	0.0881175																										STX17	55014	-1.09476	0.0163605									METTL17	64745	1.72146	0
ERH	2079	0.906988	0.0739117		RPLP0P7	100271047	0.604078	0.0841642																										CHMP1B	57132	-1.09443	0.0187186									SRSF5	6430	1.72138	0
CCDC88B	283234	0.90702	0.0852274		HMGB3P1	128872	0.604107	0.0868058																										TBC1D20	128637	-1.094	0.0299612									BAZ2A	11176	1.72093	0
RIOK3P1	122145	0.907209	0.0620183		XKR3	150165	0.604175	0.0949938																										AFTPH	54812	-1.09329	0.0282715									UBP1	7342	1.72091	0
CYP4F12	66002	0.907482	0.0716518		SNORA62	6044	0.604306	0.0967617																										HAUS1	115106	-1.09275	0.0304322									RAB21	23011	1.72063	0
PLCXD2-AS1	100874115	0.907657	0.0853144		CHCHD3P2	100422354	0.604314	0.0671268																										EIF3F	8665	-1.09207	0.0155798									DNAJC2	27000	1.72059	0
ZNF45	7596	0.908744	0.0850241		RN7SL388P	106479365	0.604317	0.0924732																										DHX32	55760	-1.09185	0.0209428									STAG2	10735	1.72025	0
OR2AT4	341152	0.909031	0.0716518		EEF1DP8	283236	0.604672	0.0921249																										UBL3	5412	-1.09154	0.0304322									TUBB2A	7280	1.72015	0
MAVS	57506	0.909309	0.0927751		RN7SL379P	106480505	0.604729	0.0966288																										MITD1	129531	-1.09096	0.053504									STRN3	29966	1.71984	0
PFN1P12	647569	0.909828	0.0716518		RNU6-1	26827	0.604731	0.0942087																										USP9X	8239	-1.09057	0.0149654									RPL10	6134	1.71983	0
FAM72D	728833	0.910164	0.0473973		OR51A2	401667	0.604818	0.0792216																										NAP1L1	4673	-1.09054	0.0615966									CD55	1604	1.71948	0
MTATP6P31	107075205	0.910877	0.0620183		LINC02264	105377391	0.604829	0.0791666																										HSD17B4	3295	-1.08945	0.0299612									PABPC1	26986	1.7194	0
XRRA1	143570	0.911153	0.0739117		OSBPL9P3	100420591	0.604864	0.0693666																										FGF7	2252	-1.08935	0.053504									ACP3	55	1.71936	0
LINC01732	101928973	0.911273	0.0664747		OR4K13	390433	0.60488	0.0978015																										ANXA2P2	304	-1.08926	0.0628703									RPL6	6128	1.71935	0
ISG15	9636	0.912153	0.0927751		IMPDH1P8	131961	0.605014	0.0818157																										BCCIP	56647	-1.08915	0.0498714									SLC30A9	10463	1.71916	0
ZDHHC11B	653082	0.912915	0.096472		IFI30	10437	0.605056	0.0944789																										RMDN1	51115	-1.08766	0.00772217									LGMN	5641	1.71887	0
CD1B	910	0.914117	0.0947879		SLC25A51P3	100128119	0.605206	0.0887529																										CYBRD1	79901	-1.08739	0.0377179									CHD9	80205	1.7187	0
GS1-594A7.3	104798195	0.914131	0.0713777		EXOSC5	56915	0.605243	0.08964																										GLCCI1	113263	-1.08707	0.0209428									PPP1R14B	26472	1.71868	0
LCTL	197021	0.915602	0.096472		ASH2LP3	100736411	0.605265	0.0774026																										EED	8726	-1.08698	0.00791206									RBMXL2	27288	1.7184	0
ISCA1P3	100131092	0.917747	0.0620183		LARGE-IT1	100874331	0.605404	0.0892094																										MRPS36	92259	-1.08575	0.0541926									MIDEAS	91748	1.71825	0
LRRC69	100130742	0.917774	0.0705774		RN7SL414P	106481036	0.605459	0.0690332																										FBXO5	26271	-1.08524	0.0170844									NIN	51199	1.7181	0
TNFSF15	9966	0.918448	0.0716518		NEK2P4	100381202	0.60557	0.0725751																										PIGK	10026	-1.0852	0.0283395									SMAD5	4090	1.71808	0
OSMR-AS1	101929768	0.918578	0.0717281		POU6F2-AS2	100689074	0.605651	0.0787988																										KIF20B	9585	-1.08518	0.0392149									SAR1A	56681	1.71797	0
TRIM60P17	100420414	0.918695	0.0590898		ZNF564	163050	0.60566	0.0849736																										PAM	5066	-1.08497	0.0253822									COG5	10466	1.7178	0
ITK	3702	0.919386	0.0885216		RPS15AP7	100271142	0.605819	0.0911855																										MNS1	55329	-1.08478	0.0141605									SPCS1	28972	1.7175	0
CLCN3P1	100419056	0.919403	0.0751018		APOOP5	644649	0.605822	0.0875336																										LRRC58	116064	-1.08411	0.0149654									SUPT16H	11198	1.71737	0
CENPUP1	100130384	0.920292	0.0620183		BNIP3P18	106481693	0.606133	0.0957515																										OCIAD2	132299	-1.08346	0.0474556									DGKZ	8525	1.71733	0
NCLP2	100379142	0.920435	0.096472		GUSBP8	441066	0.606137	0.0693666																										DSC1	1823	-1.08334	0.0282715									SUDS3	64426	1.71708	0
LHFPL4	375323	0.920456	0.0716518		MAGEA8-AS1	101410537	0.60625	0.0762995																										MGST2	4258	-1.08266	0.0571746									ERC1	23085	1.71703	0
ZNF415P1	100419893	0.920547	0.0917617		SPANXN4	441525	0.60625	0.0879488																										CHCHD10	400916	-1.08244	0.0168082									PARM1	25849	1.71702	0
MYO9A	4649	0.921514	0.0932984		DIRC3	729582	0.606362	0.0992228																										CPSF3	51692	-1.08238	0.0140538									YWHAE	7531	1.71674	0
NARF-IT1	100506001	0.922446	0.0713417		FAM25A	643161	0.606399	0.097613																										IQGAP1	8826	-1.08227	0.0199577									SLC20A1	6574	1.71672	0
LINC01139	339535	0.922697	0.0721818		RPL17P51	106480245	0.606412	0.0811282																										MLEC	9761	-1.08217	0.0498714									EGR1	1958	1.71659	0
LINC00336	401253	0.923587	0.0643054		RBMS2P1	643427	0.606515	0.0818157																										XG	7499	-1.08165	0.0420777									HSP90AA1	3320	1.71633	0
IL1RL1	9173	0.9238	0.0981118		U8	727676	0.606524	0.0816868																										MXD1	4084	-1.08124	0.0498714									OPTN	10133	1.7162	0
CBL	867	0.923956	0.0741936		OR7E39P	253933	0.606557	0.0787988																										PAIP2	51247	-1.08035	0.0447305									CRYBG2	55057	1.7162	0
SLC25A5P5	442525	0.924283	0.0655254		ADI1P1	100130936	0.606625	0.0814771																										HLA-DRB1	3123	-1.08026	0.0392149									MFSD6	54842	1.71612	0
ZSCAN12P1	221584	0.924385	0.090695		SLC25A38P1	441915	0.606685	0.0658219																										TMF1	7110	-1.07973	0.0170844									MKLN1	4289	1.7161	0
RNA5SP259	100873513	0.924501	0.0744055		ZNF286B	729288	0.606707	0.0881175																										WASL	8976	-1.07959	0.0199577									BMPR2	659	1.71601	0
EDN1	1906	0.924869	0.0874047		ZNF595	152687	0.606766	0.0791733																										SLC4A1AP	22950	-1.07922	0.0210915									TENT5B	115572	1.71586	0
IRAK2	3656	0.925432	0.0977237		HMGA1P4	100506080	0.606922	0.088637																										PHAX	51808	-1.07879	0.0349796									SLC27A4	10999	1.71573	0
C20orf194	25943	0.926141	0.0981118		PKP4P1	402116	0.606939	0.0994128																										ANLN	54443	-1.07875	0.0304322									OSBPL3	26031	1.7155	0
OOSP4B	107987155	0.926854	0.0630157		RN7SL751P	106479495	0.607141	0.0781346																										IFNAR1	3454	-1.07864	0.0474556									ESYT2	57488	1.7155	0
BGLAP	632	0.926962	0.0620183		PRR5-ARHGAP8	553158	0.607361	0.0711026																										UBE2K	3093	-1.07798	0.0269016									LGALS7B	653499	1.71547	0
NPM1P13	10834	0.927311	0.0744055		NIPSNAP3B	55335	0.607408	0.0852639																										ESD	2098	-1.07655	0.0125476									MAP2K4	6416	1.71546	0
MARK2P6	100421500	0.927847	0.0620183		GSTA11P	647175	0.607447	0.0981797																										PSMD1	5707	-1.07587	0.0428118									ILF2	3608	1.71543	0
RP2	6102	0.928224	0.0931253		ZNF10	7556	0.607502	0.0905373																										NAA20	51126	-1.07572	0.0226826									KLF8	11279	1.71538	0
SNORA20	677806	0.929629	0.0525798		GIPC2	54810	0.607554	0.0944104																										HADHB	3032	-1.07513	0.0299612									RAC1	5879	1.71522	0
PSG5	5673	0.929672	0.0725004		MTRNR2L13	100463500	0.607841	0.0758242																										PTBP3	9991	-1.07492	0.0299612									NOP58	51602	1.71522	0
PRM1	5619	0.929676	0.0620183		GPR42	2866	0.608102	0.08964																										REPS1	85021	-1.07415	0.0382087									PHB2	11331	1.71507	0
ESYT1	23344	0.930479	0.0891872		SERAC1	84947	0.608276	0.0917186																										MIS18A	54069	-1.07404	0.0262361									AKAP11	11215	1.71502	0
VCAN	1462	0.931534	0.0874069		F8A1	8263	0.608296	0.0938186																										ING2	3622	-1.07378	0.0226826									RPL11	6135	1.71497	0
SLC5A1	6523	0.931838	0.0981118		PTPRO	5800	0.6085	0.0954181																										SCEL	8796	-1.07276	0.0356614									RSPH3	83861	1.71495	0
SERPINA11	256394	0.931843	0.0690818		GYS2	2998	0.608519	0.0766909																										EXOC1	55763	-1.07247	0.0793503									SKIL	6498	1.71493	0
BTN3A3	10384	0.932314	0.0913547		PKMP3	100419758	0.608554	0.0960882																										NCALD	83988	-1.07198	0.0377179									NAA25	80018	1.71453	0
COP1	64326	0.933155	0.0877777		DIP2A-IT1	100862692	0.608736	0.0951244																										COX7A2L	9167	-1.07145	0.0140538									ZNG1E	220869	1.71452	0
RN7SL712P	106481117	0.933568	0.0634163		RN7SL58P	106479245	0.608737	0.0821182																										SUPT16H	11198	-1.0709	0.0246921									SH3D19	152503	1.71451	0
IL2RG	3561	0.934368	0.0927751		DPY19L2	283417	0.608744	0.0968365																										DAAM1	23002	-1.07082	0.0311177									ESRP2	80004	1.71447	0
PRKCD	5580	0.93541	0.0896018		OR8H3	390152	0.608815	0.0910838																										RIOK2	55781	-1.0707	0.0140538									MDH2	4191	1.71441	0
ABCC13	150000	0.935923	0.0920468		JADRR	101669763	0.608886	0.0954078																										ATRAID	51374	-1.0702	0.0304322									AGO2	27161	1.71425	0
RNASE1	6035	0.93678	0.0954155		TMEM211	255349	0.608888	0.0868124																										TRBC2	28638	-1.07014	0.0688894									FOSL2	2355	1.71414	0
SGSM1	129049	0.937624	0.0642941		PPFIA3	8541	0.608998	0.099085																										GNAQ	2776	-1.07008	0.0232448									SPG11	80208	1.71407	0
LINC02478	100505984	0.938007	0.0620183		RPSAP47	389672	0.609019	0.081627																										WASF2	10163	-1.06907	0.0226826									RPL18A	6142	1.71396	0
PRAL	109245082	0.938208	0.072504		DPY19L1	23333	0.60906	0.088269																										CIAO2A	84191	-1.0687	0.0163605									RPL21	6144	1.71384	0
GPR52	9293	0.938329	0.0620183		CKS1B	1163	0.609092	0.091589																										ATP6V1C1	528	-1.06859	0.0402789									CAB39	51719	1.71384	0
FGR	2268	0.938431	0.0872182		RPL10AP5	645998	0.609133	0.0718982																										ABHD17C	58489	-1.068	0.0474556									ZDHHC20	253832	1.71367	0
LIMS1	3987	0.938464	0.0981118		BIRC6-AS1	100874009	0.609225	0.0826061																										MIR875	100126309	-1.06763	0.0498714									IPO8	10526	1.71366	0
RNA5SP387	107133508	0.939372	0.0744055		ZNF32-AS2	414208	0.609232	0.0723799																										LARP1B	55132	-1.06753	0.0199577									ATP5F1A	498	1.71347	0
TENT5C	54855	0.939424	0.0874047		ASH1L-IT1	106478976	0.609535	0.0849883																										CD2AP	23607	-1.06718	0.0176608									YAP1	10413	1.71314	0
OR4A45P	403251	0.939659	0.0620183		FAM167B	84734	0.609543	0.0989184																										HECTD1	25831	-1.06705	0.0222654									ATP5MJ	9556	1.71301	0
MTND2P7	100873179	0.939938	0.0642346		OLA1P1	246785	0.609573	0.0831819																										STAU1	6780	-1.06607	0.0210915									NFIL3	4783	1.71298	0
LINC02380	101928851	0.940597	0.0896018		LYARP1	100420968	0.609887	0.0974478																										CUL4B	8450	-1.06558	0.0241417									HIPK1	204851	1.71293	0
HAMP	57817	0.940841	0.0620183		SNORA18	677805	0.610117	0.0852976																										TRMT10C	54931	-1.06488	0.00711065									CARMIL1	55604	1.7129	0
MTND3P19	107075161	0.943644	0.091352		KRT8P15	645834	0.610166	0.0888066																										F8A1	8263	-1.06469	0.0253822									IRF6	3664	1.71281	0
CELA2A	63036	0.94493	0.0620183		ZBTB8A	653121	0.610294	0.0840797																										LZIC	84328	-1.06467	0.015922									INPP4B	8821	1.71244	0
TCEAL7	56849	0.945111	0.0620183		BNIP3P34	100128849	0.610297	0.0950892																										GORASP2	26003	-1.06397	0.0282715									EYA3	2140	1.71239	0
SLC16A7	9194	0.946737	0.0744055		NR4A1	3164	0.610365	0.0954468																										DEFB4A	1673	-1.06362	0.0864192									FUS	2521	1.71233	0
LGI2	55203	0.946821	0.0757702		LINC02469	105377301	0.61046	0.0775412																										SCARB2	950	-1.06324	0.0210915									ZSCAN29	146050	1.71222	0
CDH19	28513	0.948423	0.0753626		CEP164	22897	0.610488	0.08964																										ESYT2	57488	-1.06307	0.0447305									ANKRD11	29123	1.71204	0
OASL	8638	0.94885	0.0929077		AKR1B1P3	729347	0.610599	0.0770592																										UFSP2	55325	-1.0618	0.0112568									TRIM2	23321	1.71188	0
RSRP1	57035	0.948928	0.0874047		OR2T3	343173	0.611664	0.0837368																										MAMDC2	256691	-1.0614	0.0793503									DISP2	85455	1.71162	0
LIF	3976	0.949025	0.0850241		FAM87B	400728	0.611692	0.0844564																										GNG12	55970	-1.06108	0.060703									PLD3	23646	1.71158	0
HNRNPA1P38	100421384	0.949446	0.0620183		LINC01756	101928460	0.611707	0.0885708																										MRC1	4360	-1.06097	0.0232448									CCDC91	55297	1.71125	0
RHCG	51458	0.949786	0.0839004		CREM	1390	0.611862	0.0888066																										TBC1D23	55773	-1.06059	0.0571746									ADD1	118	1.7112	0
RN7SL430P	106481040	0.950288	0.0598287		HTN1	3346	0.611946	0.0889214																										IDH1	3417	-1.06039	0.0206844									PMVK	10654	1.71113	0
CTSC	1075	0.951476	0.0744055		OR9L1P	79301	0.611963	0.0835012																										SMC2	10592	-1.05981	0.0314499									RIPK1	8737	1.71105	0
CSF2RB	1439	0.952084	0.0981118		LINC00400	100874159	0.611988	0.0803482																										THRAP3	9967	-1.0594	0.0377179									TMBIM1	64114	1.7108	0
LINC-PINT	378805	0.952147	0.0927751		OR5BR1P	81201	0.612034	0.097868																										CNIH4	29097	-1.05889	0.0311177									CTDP1	9150	1.71051	0
NEDD4L	23327	0.955484	0.0805954		CNMD	11061	0.612124	0.0992766																										TWISTNB	221830	-1.05866	0.0731965									IDH3A	3419	1.71046	0
OR52M2P	338637	0.955922	0.0525798		MTND5P4	100873200	0.612129	0.0703386																										CRNDE	643911	-1.05802	0.0232448									LIMK2	3985	1.71031	0
CPVL	54504	0.956513	0.0744055		IFNWP2	646581	0.612145	0.089749																										LOC112268098	112268098	-1.05733	0.00772217									PANK3	79646	1.71018	0
LINC00251	552859	0.957063	0.0713417		RSL24D1P2	100129162	0.612173	0.0905696																										SWAP70	23075	-1.05689	0.0282715									PSMA5	5686	1.71004	0
GMPSP1	728564	0.957915	0.0620183		TUBB8P8	102723626	0.612345	0.0806127																										ANKRD19P	138649	-1.05686	0.0377179									DAD1	1603	1.70997	0
ASPDH	554235	0.959539	0.072504		LINC02169	100996338	0.612567	0.0994584																										REXO2	25996	-1.05672	0.0751267									CLTC	1213	1.70904	0
SNORA63	6043	0.960593	0.072504		TUBB8P12	260334	0.612694	0.0934783																										LOC374443	374443	-1.05642	0.0232692									HIP1R	9026	1.70899	0
ABT1	29777	0.960936	0.0874047		IGKV1OR2-6	28865	0.612739	0.0881062																										SERINC1	57515	-1.05589	0.0178754									CAP1	10487	1.70897	0
CLEC2A	387836	0.961694	0.0620183		OR5BN1P	81204	0.612842	0.0912416																										VCAN	1462	-1.05568	0.060703									CTSD	1509	1.70894	0
XCL1	6375	0.962007	0.08069		TEN1	100134934	0.612869	0.084006																										APP	351	-1.05547	0.0336723									RELL1	768211	1.70886	0
GRAMD4P1	100631252	0.963495	0.0522608		MT1B	4490	0.612891	0.0815921																										PMPCB	9512	-1.0554	0.0115256									SCARB2	950	1.70872	0
MYCBPAP	84073	0.963531	0.079812		KRT18P6	122592	0.61296	0.0791733																										CCDC80	151887	-1.0553	0.0731965									SORT1	6272	1.70869	0
NPSR1-AS1	404744	0.963785	0.0744055		GAPT	202309	0.612976	0.0970269																										PLS3	5358	-1.05506	0.0283395									PMPCB	9512	1.70866	0
CCT3	7203	0.963955	0.0989751		TAF9BP2	100130319	0.613082	0.0950892																										FGF2	2247	-1.05504	0.00878518									TOB1	10140	1.70866	0
C8orf89	100130301	0.967665	0.0547003		ABCB7	22	0.613182	0.0958038																										HPGD	3248	-1.05459	0.0402789									GLYR1	84656	1.70866	0
CDH10	1008	0.967927	0.0620183		MTND1P3	100288984	0.613318	0.0889129																										ITIH5	80760	-1.05346	0.0166837									NCOR2	9612	1.70865	0
NUDT9P1	119369	0.967937	0.0630157		CBX1P4	100130461	0.613332	0.0981284																										TAX1BP1	8887	-1.05345	0.0246921									GOLGA8A	23015	1.70855	0
SOX9-AS1	400618	0.968485	0.082926		ERP29P1	100420612	0.613419	0.0729431																										ZDHHC20	253832	-1.05341	0.0156955									RBMX	27316	1.70852	0
RPL12P36	100271408	0.971294	0.0620183		DCAF17	80067	0.613509	0.0951139																										N4BP2	55728	-1.0534	0.0125476									ALDH3A2	224	1.70836	0
INTS4	92105	0.971469	0.0739117		H3F3BP1	100287087	0.613607	0.0677554																										ANKRD12	23253	-1.05331	0.0232448									WAPL	23063	1.70818	0
LINC02401	101929084	0.972493	0.0825078		RPSAP65	107075109	0.613621	0.0708488																										NDUFA2	4695	-1.05301	0.0097175									TMEM79	84283	1.70798	0
LINC00605	100131366	0.973272	0.0473973		KRTAP12-6P	112268487	0.613742	0.0890815																										TMX4	56255	-1.05149	0.015922									CALCOCO1	57658	1.70734	0
LINC01146	283587	0.974676	0.0664747		NTRK3-AS1	283738	0.613899	0.0954181																										GMEB1	10691	-1.05117	0.018357									CLCA2	9635	1.70712	0
IGSF22	283284	0.974822	0.0721818		ZNF92P2	100419705	0.613996	0.0620621																										ROCK1P1	727758	-1.05047	0.0791206									SPOPL	339745	1.70702	0
SOCS1	8651	0.975593	0.0874047		MPV17L	255027	0.614111	0.0862208																										ATP6AP2	10159	-1.04989	0.0420777									CUL4A	8451	1.70689	0
ICAM1	3383	0.976335	0.0875764		LINC01605	100507420	0.614128	0.093218																										LINC02477	105377512	-1.04944	0.0226826									GABPA	2551	1.70636	0
HSPD1P5	345041	0.979401	0.0590898		EEF1AKMT3	25895	0.614197	0.0985285																										ERGIC2	51290	-1.04919	0.0141605									FAM177A1	283635	1.7062	0
IFIH1	64135	0.98085	0.091352		FAM192BP	152667	0.614389	0.0794841																										LOC105377590	105377590	-1.04899	0.0463263									SCAF8	22828	1.70613	0
RNASEK	440400	0.983698	0.0898726		FAM83C-AS1	140846	0.614468	0.0887529																										GBP2	2634	-1.04896	0.0246921									RPLP0	6175	1.70611	0
OR6X1	390260	0.98433	0.0620183		OR4Q2	390432	0.614496	0.0682206																										KLHL2	11275	-1.04846	0.00711065									ATP6V1A	523	1.70596	0
MIR7515HG	102800314	0.984763	0.0713777		NOL10	79954	0.614539	0.0838025																										NDUFS6	4726	-1.04812	0.0835233									PPP2R5C	5527	1.70578	0
LINC00189	193629	0.985989	0.0525798		LINC01179	101928151	0.614555	0.0889129																										UBE3C	9690	-1.04807	0.0176608									CAPZB	832	1.70573	0
MX1	4599	0.987443	0.0875764		LINC02277	107984027	0.61459	0.0658219																										VPS54	51542	-1.04799	0.0604891									HNRNPF	3185	1.70547	0
MTCYBP23	107075131	0.988312	0.0927751		PKD2	5311	0.614627	0.0962469																										CYBB	1536	-1.04795	0.0283395									BACH1	571	1.70546	0
PI3	5266	0.990132	0.0896018		LMO7DN-IT1	104326189	0.614915	0.0755332																										CD109	135228	-1.04767	0.0141605									RETSAT	54884	1.70519	0
HMGN2P46	283651	0.991786	0.0839235		RPL6P21	100270846	0.614972	0.0934883																										CSNK2A1	1457	-1.0474	0.0163605									ZNF326	284695	1.70491	0
SLC4A5	57835	0.992855	0.0872311		RN7SKP37	106480844	0.615015	0.0693268																										OR5P2	120065	-1.04729	0.0253822									HGSNAT	138050	1.7048	0
CHRM5	1133	0.993704	0.0816626		RN7SL477P	106479397	0.615084	0.0664222																										TSPAN3	10099	-1.04723	0.0226826									RSRC2	65117	1.70477	0
RPL21P3	128760	0.99523	0.0525798		ISCA1P6	100130549	0.615173	0.0981797																										RALGPS2	55103	-1.0472	0.0864192									TMEM123	114908	1.7046	0
XRCC6P4	100422546	0.996182	0.0874047		RIMKLBP1	54031	0.615302	0.0894296																										DARS	1615	-1.04719	0.0377179									GPATCH2L	55668	1.7046	0
PLEKHO1	51177	0.996597	0.0973098		CNIH1	10175	0.615346	0.0970269																										RARS	5917	-1.04688	0.0168082									HECA	51696	1.70456	0
CD1C	911	0.997551	0.0744055		RSU1P1	100129622	0.615424	0.087899																										PCYT1A	5130	-1.04642	0.0377179									ARHGEF5	7984	1.70454	0
NAT1	9	0.997761	0.0604961		RPS4XP4	441878	0.615705	0.0722598																										SDAD1	55153	-1.04626	0.0314499									LPIN3	64900	1.70438	0
LCP2	3937	0.999848	0.0998803		LINC01541	100505776	0.615744	0.0815921																										EIF3J	8669	-1.04558	0.0262361									GSN	2934	1.70432	0
ALKBH8	91801	1.0001	0.0900542		IGLV8-61	28774	0.615875	0.077384																										HEBP2	23593	-1.04547	0.0210915									ATF4	468	1.70422	0
KRT8P49	643447	1.00064	0.0641137		DPPA5P4	646701	0.616151	0.0889249																										MED10	84246	-1.04533	0.0751267									RMC1	29919	1.70417	0
GNAI2P2	401646	1.00116	0.0473973		LINC01411	101928176	0.61621	0.0876864																										CCNC	892	-1.04522	0.0149654									RPL14	9045	1.7041	0
PLIN3	10226	1.00158	0.0901767		DLX2-DT	104326193	0.616264	0.0945162																										EVI2B	2124	-1.04487	0.0282715									ZNF431	170959	1.70398	0
LINC01080	101515984	1.00506	0.0620183		PPFIA2-AS1	102724663	0.616294	0.0770592																										GGH	8836	-1.04465	0.0262361									ZNF644	84146	1.70384	0
PROSER2-AS1	219731	1.00563	0.0874047		NRBF2P5	100118954	0.616326	0.0651571																										CRYZ	1429	-1.04446	0.0262361									NDUFA6	4700	1.70383	0
LINC00317	378828	1.00606	0.0716518		IGKV1OR2-3	28866	0.61634	0.0685644																										FUBP3	8939	-1.04398	0.0156955									TAF15	8148	1.70381	0
PTGS2	5743	1.00634	0.0927751		ARL5AP3	106480778	0.61636	0.0848509																										TMEM9B	56674	-1.04364	0.0848615									CALR	811	1.70376	0
LINC01365	101927007	1.00669	0.0590898		LINC02014	105374105	0.616371	0.0720966																										ASB7	140460	-1.04297	0.0352388									MED13L	23389	1.70372	0
TTC21A	199223	1.00696	0.0620183		CST9LP1	128820	0.616414	0.0735052																										CBR4	84869	-1.04138	0.0222654									PEX1	5189	1.70366	0
CYB5R3	1727	1.00957	0.0744055		LINC02023	101928405	0.616436	0.0667693																										ARMC1	55156	-1.04019	0.0187186									AHSA1	10598	1.70351	0
EHBP1L1	254102	1.01167	0.0872984		PPIL1P1	150947	0.616495	0.086376																										GOLGA5	9950	-1.04018	0.0402789									RPS3	6188	1.70332	0
HLA-DPA1	3113	1.01373	0.0874047		ATP5MFP5	654484	0.616523	0.0770517																										GAGE1	2543	-1.03985	0.0571746									SNRPF	6636	1.70326	0
RGS17P1	100128628	1.01401	0.0620183		HIST1H4D	8360	0.616567	0.0807521																										SPPL2A	84888	-1.03984	0.0163605									ACACA	31	1.70305	0
BCL2A1	597	1.01562	0.0620183		NANOGP2	414131	0.616663	0.0659509																										CWC15	51503	-1.0388	0.0447305									RWDD1	51389	1.70303	0
ATP2C2	9914	1.01584	0.0839004		HSPD1P2	645808	0.616674	0.0768498																										TRAM1	23471	-1.03734	0.0155798									SLC44A2	57153	1.70302	0
LINC02334	101929077	1.01847	0.0620183		NDUFA3P2	106479051	0.616686	0.0941208																										STEAP1	26872	-1.03721	0.0209428									ZDHHC3	51304	1.70301	0
BLNK	29760	1.01893	0.0851491		LINC01794	101929700	0.616845	0.0766909																										LAPTM4B	55353	-1.03695	0.0148503									FGFR3	2261	1.70293	0
RAB6C-AS1	100131320	1.01906	0.0620183		PRB3	5544	0.616949	0.0664048																										GAB1	2549	-1.03685	0.0129741									TBL1XR1	79718	1.70287	0
CDC7	8317	1.02081	0.070867		C1GALT1P1	729409	0.617013	0.0865524																										TUBB2A	7280	-1.03543	0.013778									SYNRG	11276	1.70285	0
CMKLR1	1240	1.02102	0.0630157		LINC02331	105370503	0.617148	0.0733277																										IFNGR1	3459	-1.03533	0.0864192									RBM25	58517	1.70278	0
MTND5P28	100505755	1.02536	0.0590898		HNRNPA1P15	100421353	0.617154	0.0821697																										LACTB	114294	-1.03497	0.0232692									FNIP2	57600	1.70274	0
SERPINB1	1992	1.02677	0.0818974		SPA17P1	171424	0.617171	0.0984948																										ACO1	48	-1.03482	0.0447305									RPSA	3921	1.70248	0
RPL10AP2	253986	1.02765	0.0643054		OR4G11P	403263	0.61724	0.0770592																										SMARCC1	6599	-1.03423	0.0311177									SLMAP	7871	1.70247	0
MTND4P2	100873188	1.02781	0.0634163		HSPD1P8	647298	0.617273	0.0707442																										TRPT1	83707	-1.03416	0.0100943									POGK	57645	1.70245	0
PPP1R26P4	100132295	1.02934	0.0624005		MIR647	693232	0.617284	0.0857852																										ZNF32	7580	-1.03407	0.0731965									PPP4R3B	57223	1.70235	0
CYP2S1	29785	1.02966	0.0648959		KLRD1	3824	0.617304	0.0803085																										CKS2	1164	-1.03405	0.0447305									CPEB4	80315	1.7023	0
IFI6	2537	1.03066	0.0630157		TNXA	7146	0.617635	0.0978673																										STMN1	3925	-1.03363	0.015922									CNKSR3	154043	1.70228	0
XDH	7498	1.03069	0.0688597		BTF3P13	132556	0.617661	0.0966701																										ARMCX6	54470	-1.03338	0.0149654									SWAP70	23075	1.70226	0
IFI16	3428	1.03092	0.0900837		DDX47	51202	0.617805	0.0829336																										NSMCE1	197370	-1.03244	0.0232448									PTPN14	5784	1.70207	0
MCM3AP-AS1	114044	1.03376	0.0713417		RNU4-69P	106479590	0.617835	0.0738854																										EIF3L	51386	-1.03138	0.0498714									MYOF	26509	1.70195	0
IFI30	10437	1.03411	0.0664747		GOT1L1	137362	0.617969	0.0852976																										SPTY2D1OS	100506540	-1.0303	0.0140538									PNPLA2	57104	1.70186	0
LINC00686	140865	1.03426	0.0499071		LINC01080	101515984	0.618015	0.0881175																										PRPF40A	55660	-1.03024	0.0152612									CCNT2	905	1.70129	0
GIMAP1	170575	1.03505	0.0620183		RPS20P1	54025	0.61802	0.0704167																										CCT3	7203	-1.0299	0.092175									RPL5	6125	1.70124	0
MEGF11	84465	1.03551	0.0604961		RPL7P19	100270853	0.618197	0.0618416																										ITGA2	3673	-1.02937	0.0299612									NDUFS4	4724	1.70116	0
CASP1	834	1.0358	0.0690478		LINC01259	106144599	0.618204	0.0883274																										SDHB	6390	-1.02851	0.0514361									SERINC1	57515	1.7011	0
TFPI	7035	1.03664	0.0805954		FGF13-AS1	100129662	0.618325	0.0818157																										MICU2	221154	-1.02761	0.0246921									TUBA1A	7846	1.70088	0
ZNF652P1	646592	1.03691	0.0664747		IGHV1-18	28468	0.618408	0.0747895																										GOLGA7	51125	-1.02669	0.0549514									EIF1AX	1964	1.70082	0
PLSCR1	5359	1.03934	0.0844297		RPL31P33	442218	0.618701	0.0691077																										PRDX4	10549	-1.02657	0.0222654									GALNT3	2591	1.7008	0
HTR1DP1	100421479	1.04049	0.0620183		RPL13AP	387043	0.61877	0.0822646																										REEP5	7905	-1.0262	0.0662866									LYSMD3	116068	1.70064	0
ELF3	1999	1.04105	0.0744055		RN7SL692P	106479476	0.618847	0.0701475																										TRIM37	4591	-1.02592	0.0377179									SH3GLB2	56904	1.7006	0
IQGAP2	10788	1.04163	0.0707259		VN1R11P	387317	0.618938	0.0667693																										DZIP3	9666	-1.02569	0.0209428									ATP5PB	515	1.70019	0
CRAT37	101926928	1.04522	0.0620183		IGHG3	3502	0.619294	0.0982291																										USP17L5	728386	-1.02526	0.0571746									UTP18	51096	1.70016	0
CELP	1057	1.04609	0.0642346		OR2A7	401427	0.619318	0.0955365																										PTPRA	5786	-1.02505	0.018357									DSG1	1828	1.70008	0
MRNIP	51149	1.04799	0.0727881		BTF3L4P3	391040	0.619395	0.0805603																										SMU1	55234	-1.02498	0.0377179									PHF20	51230	1.69989	0
SAMD9	54809	1.04933	0.084959		GABBR2	9568	0.619501	0.0863672																										CD59	966	-1.02423	0.0314499									MPRIP	23164	1.69977	0
ARHGAP26	23092	1.04935	0.0741754		HMGN1P12	106480725	0.619542	0.0981797																										NFAT5	10725	-1.02399	0.0299612									CSDE1	7812	1.69971	0
TGFBI	7045	1.05229	0.096472		RNU7-156P	106479083	0.619578	0.0978436																										ACBD3	64746	-1.02285	0.0341639									ARHGAP32	9743	1.69964	0
DDIT4	54541	1.05314	0.066296		TCTEX1D1	200132	0.61971	0.0939404																										RBBP8	5932	-1.02236	0.0199577									NRAS	4893	1.69935	0
A2ML1	144568	1.05336	0.0769889		TAS2R67P	448991	0.619837	0.0981934																										HNRNPC	3183	-1.02176	0.0382087									CCT6A	908	1.69913	0
DSE	29940	1.05371	0.0769696		UNGP3	319122	0.619892	0.0908898																										SSR1	6745	-1.02163	0.0420777									PPP2R5E	5529	1.69912	0
RN7SL810P	106481142	1.05649	0.0499071		FIBIN	387758	0.620222	0.0694895																										NEK1	4750	-1.02141	0.0176608									TNRC6B	23112	1.69886	0
CYP4F3	4051	1.05686	0.0631231		HNRNPA1P64	100129325	0.62027	0.0830218																										GPATCH11	253635	-1.02084	0.0262361									VAMP3	9341	1.69866	0
CD1A	909	1.06271	0.0716518		CCDC195	110806281	0.620273	0.097636																										TTC37	9652	-1.02074	0.0199577									OXCT1	5019	1.69861	0
EEF1DP8	283236	1.06327	0.0285898		IGKV2D-19	28887	0.62029	0.0746581																										LOC105374483	105374483	-1.02068	0.0241417									HNRNPA1	3178	1.69846	0
NR4A1	3164	1.06608	0.0721818		RPL21P3	128760	0.620425	0.077642																										GAREM1	64762	-1.01978	0.0377179									RPL34	6164	1.69843	0
RPL26P35	100128115	1.0676	0.0532269		TMEM8B	51754	0.620461	0.0993861																										FUNDC1	139341	-1.01927	0.0352388									DAG1	1605	1.69833	0
SLC26A9	115019	1.07065	0.0791416		NRBF2P4	728381	0.620956	0.0788856																										VPS37A	137492	-1.01903	0.0731965									RPL7	6129	1.69829	0
CCDC39-AS1	100874112	1.07157	0.043536		IGLV4-60	28785	0.621139	0.0688392																										PSME1	5720	-1.01899	0.0299612									PRELID1	27166	1.69819	0
FFAR2	2867	1.07362	0.0791919		LRR1	122769	0.621143	0.0854025																										STRN	6801	-1.01881	0.0140538									NPM1	4869	1.69791	0
SPRR3	6707	1.07502	0.0525798		TSPO2	222642	0.621363	0.066248																										MAP3K7	6885	-1.01835	0.0352388									HAPSTR1	29035	1.69789	0
LINC00930	100144604	1.07502	0.0620183		LINC01228	104266962	0.621371	0.0616524																										SSRP1	6749	-1.01761	0.00996152									DHX8	1659	1.69789	0
IFI27	3429	1.07563	0.0620183		LINC01187	100507267	0.621416	0.0798266																										SNORA63D	109616971	-1.01747	0.0382087									PSMB1	5689	1.69789	0
RIPOR1	79567	1.07696	0.072504		ADRA1D	146	0.621562	0.0939801																										RAB8B	51762	-1.01733	0.0463263									ATP5F1C	509	1.69787	0
ADGRE5	976	1.07754	0.0664747		RPL18AP14	100271420	0.621586	0.0889845																										IDE	3416	-1.01719	0.0688894									PAK2	5062	1.69777	0
PIEZO2	63895	1.08727	0.0620183		PCP4L1	654790	0.621657	0.0819218																										ZMYM6	9204	-1.01702	0.0392149									CDK11B	984	1.69769	0
LINC02119	101929745	1.09103	0.0590898		SEL1L2	80343	0.62182	0.0969122																										C1orf54	79630	-1.01685	0.0420777									PGAM1	5223	1.69764	0
LAPTM5	7805	1.09246	0.0721818		RPL12P35	400389	0.621954	0.0889239																										KRIT1	889	-1.01633	0.0311177									MAN2C1	4123	1.69763	0
LAMB3	3914	1.09409	0.0855292		HLA-DRB9	3132	0.622112	0.0969921																										ACADSB	36	-1.01629	0.0141605									MARCKSL1	65108	1.69758	0
LINC00449	106478991	1.09461	0.043536		PRAMEF10	343071	0.622125	0.0542635																										TM2D1	83941	-1.01606	0.0571746									FYTTD1	84248	1.69754	0
CD53	963	1.09963	0.0620183		PPP6R2P1	100631381	0.622132	0.0601505																										GRPEL1	80273	-1.01587	0.0334255									BAG6	7917	1.69743	0
LINC02274	100506498	1.10545	0.0643054		TFAP2A-AS2	109729173	0.622213	0.0923826																										GALNT1	2589	-1.01458	0.0170844									SFSWAP	6433	1.69731	0
LY86	9450	1.10555	0.0541459		TMEM89	440955	0.622255	0.0892857																										ELF1	1997	-1.01423	0.032655									NOP53	29997	1.6973	0
SAT1	6303	1.1074	0.0662087		ABCA11P	79963	0.622302	0.0761016																										HIST1H2AE	3012	-1.01408	0.0447305									SRSF9	8683	1.6972	0
SGO1-AS1	100874028	1.11095	0.0493831		S100A11P1	729659	0.62237	0.0759133																										DOCK9	23348	-1.01329	0.0349796									CHD7	55636	1.69713	0
PDE1B	5153	1.11338	0.0532269		TCEAL7	56849	0.622412	0.0652135																										BPIFC	254240	-1.01328	0.0498714									USP24	23358	1.69697	0
ZC3H18	124245	1.11436	0.0721818		RPSAP9	653162	0.622591	0.0811282																										MDH2	4191	-1.01324	0.0420777									PAIP2	51247	1.69662	0
SLC25A30	253512	1.11497	0.0620183		CNN2P7	391266	0.622916	0.0941208																										PDK2	5164	-1.01288	0.0176608									SERPINB5	5268	1.69649	0
MYO1F	4542	1.12088	0.0534184		RNU6-1145P	106481541	0.62296	0.0760646																										PTP4A1	7803	-1.01254	0.0178754									EIF3D	8664	1.69648	0
IGKV5-2	28907	1.12107	0.0338468		FRG2B	441581	0.623004	0.0693666																										LOC107984745	107984745	-1.01199	0.060703									PYGB	5834	1.69639	0
DDX47	51202	1.12234	0.0522608		CATSPER2P1	440278	0.623017	0.077384																										OR11H12	440153	-1.0118	0.0341639									CGNL1	84952	1.69634	0
NEU1	4758	1.12586	0.0522608		RN7SL68P	107080632	0.623021	0.0746071																										DENND4A	10260	-1.01176	0.0352388									SCYL3	57147	1.69607	0
LRMDA	83938	1.12868	0.0522608		WBP11P1	441818	0.623041	0.0990018																										GTF2I	2969	-1.01139	0.0848615									ZNG1B	150472	1.69598	0
RDH10-AS1	101926926	1.12915	0.0532269		DEFA8P	449491	0.623165	0.0831018																										FBXL4	26235	-1.0108	0.0447305									PCYOX1	51449	1.69587	0
TAL2	6887	1.13065	0.0280841		ARPP21-AS1	100874098	0.623199	0.0831819																										ARHGAP12	94134	-1.00874	0.0628703									RBM6	10180	1.69587	0
LINC02388	101927653	1.1309	0.0473973		ZNF861P	100302737	0.623224	0.0896672																										PWWP2AP1	100129459	-1.00726	0.0848615									FOXN1	8456	1.69566	0
SPRR2A	6700	1.13491	0.0620183		PSG5	5673	0.623509	0.0874643																										ATP8B1	5205	-1.00678	0.0571746									CLPTM1	1209	1.6952	0
PIK3AP1	118788	1.14244	0.0620183		PCBP2P3	100131236	0.623538	0.0788766																										TCEAL8	90843	-1.0065	0.0226826									RPS2	6187	1.69511	0
NXF1	10482	1.14779	0.0620183		CCDC146	57639	0.623623	0.0933639																										TMEM14A	28978	-1.00608	0.0102145									CTCF	10664	1.69506	0
CDKN2B-AS1	100048912	1.15408	0.0532269		OR4A10P	390138	0.623624	0.0920246																										GTF2H1	2965	-1.00587	0.0179358									MAPK6	5597	1.69501	0
CYTH4	27128	1.15996	0.0620183		SAMSN1-AS1	100874190	0.623673	0.0710306																										NAF1	92345	-1.00566	0.0152612									EVI5	7813	1.69488	0
RSAD2	91543	1.16351	0.0620183		CPLANE1	65250	0.623713	0.0974478																										DUSP16	80824	-1.00517	0.0420777									MED1	5469	1.69483	0
FTLP15	442304	1.16965	0.0525798		OR7A1P	390895	0.623764	0.0708488																										PCDHB13	56123	-1.00501	0.0688894									RPS8	6202	1.69482	0
NPM1P10	10837	1.17571	0.0147095		RN7SKP19	106479103	0.624055	0.0710608																										HMGN5	79366	-1.00479	0.05795									AFTPH	54812	1.6948	0
ERO1B	56605	1.19496	0.0525798		LINC00604	106144578	0.624091	0.0934783																										ZSWIM7	125150	-1.00457	0.0141605									PLEKHH3	79990	1.69471	0
TRIM22	10346	1.19536	0.0620183		RN7SL851P	106480537	0.624359	0.0651571																										ATP2B1	490	-1.00441	0.053504									LRSAM1	90678	1.69453	0
IRF1	3659	1.19567	0.0664747		IGLV9-49	28773	0.624449	0.0938186																										EIF4A2	1974	-1.00428	0.0420777									ITPR3	3710	1.69448	0
ANKRD10	55608	1.19617	0.0634163		IGLL1	3543	0.624574	0.0950892																										RAB21	23011	-1.00416	0.0269016									STAU1	6780	1.69426	0
FCAR	2204	1.20999	0.0473973		RN7SL330P	106481013	0.624579	0.087739																										XPR1	9213	-1.00392	0.0377179									ARHGEF7	8874	1.69418	0
RAD51AP1P1	100420047	1.21273	0.0332417		KRTAP10-8	386681	0.624658	0.0999433																										ZNF493	284443	-1.0034	0.0731965									CD82	3732	1.69365	0
ENTPD1	953	1.21281	0.0566486		ITPKB-IT1	100506443	0.624789	0.0743811																										IPO7	10527	-1.00235	0.0349796									SRSF6	6431	1.69359	0
RILPL2	196383	1.21672	0.0532269		ITFG2-AS1	283440	0.624838	0.0956264																										ATP5MF	9551	-1.00227	0.0141605									NAPA	8775	1.69357	0
CSF1	1435	1.21849	0.0620183		LINC01564	101927171	0.624955	0.073873																										CBX1	10951	-1.00224	0.0498714									CAND1	55832	1.69354	0
VAV1	7409	1.23041	0.0338468		LINC00973	100506377	0.625072	0.0978015																										MIA3	375056	-1.00216	0.0382087									ADNP	23394	1.69352	0
HLA-F	3134	1.24567	0.0473973		ALG1L5P	647415	0.625124	0.0774026																										NKAPD1	55216	-1.00202	0.0864192									CD63	967	1.69344	0
PLAU	5328	1.26454	0.0620183		FBXL17	64839	0.625153	0.0935025																										SLC9A9	285195	-1.00149	0.0314499									DARS1	1615	1.6934	0
MAP2K1	5604	1.27636	0.0620183		ADAM20P2	100533671	0.625184	0.0661308																										LINC01116	375295	-1.00123	0.0420777									COX3	4514	1.69339	0
FOSB	2354	1.3276	0.0473973		PFN1P12	647569	0.625486	0.0906651																										SRP54	6729	-1.0001	0.0222654									ZMAT2	153527	1.69328	0
PLAUR	5329	1.36938	0.0473973		DGCR10	26220	0.625545	0.0772908																										NEK7	140609	-0.999843	0.0341639									YWHAQ	10971	1.69299	0
CD72	971	1.47834	0.0186064		LMNB1-DT	102723557	0.625578	0.0885632																										DNAJB11	51726	-0.998093	0.0382087									ZC3H4	23211	1.69295	0
					NTS	4922	0.625583	0.0847862																										OST4	100128731	-0.997191	0.0178754									SMCR8	140775	1.69293	0
					NEPNP	442253	0.625606	0.0797316																										FCGR2B	2213	-0.995915	0.0642032									RHOA	387	1.6929	0
					RANP5	100129428	0.625749	0.0981113																										MMUT	4594	-0.995298	0.0498714									ABCC1	4363	1.69262	0
					HMGN3	9324	0.625795	0.0821168																										ZDBF2	57683	-0.99522	0.0352388									AKAP1	8165	1.69261	0
					MTCYBP14	107075120	0.62581	0.0765201																										JPT2	90861	-0.994495	0.0685642									SEC24C	9632	1.69244	0
					CFAP70	118491	0.625834	0.0885708																										EPB41L4A-AS1	114915	-0.994401	0.0336723									TMSB4X	7114	1.69169	0
					RN7SL862P	106479535	0.6259	0.0770281																										C17orf97	400566	-0.994051	0.0377179									EXOC4	60412	1.6915	0
					NUCKS1P1	100130466	0.625916	0.0656953																										SELENOP	6414	-0.99398	0.0246921									CWH43	80157	1.69146	0
					CADM3-AS1	100131825	0.625917	0.0850677																										MRPL50	54534	-0.993475	0.0823744									OLA1	29789	1.69135	0
					TRIM60P17	100420414	0.625939	0.0621066																										GK5	256356	-0.993341	0.0835233									AFAP1L2	84632	1.69126	0
					AGAP6	414189	0.625986	0.0950824																										KRT6A	3853	-0.993074	0.0226826									GPC1	2817	1.69112	0
					NBEAP1	606	0.626169	0.0862496																										LNPK	80856	-0.993065	0.0377179									RPRD1A	55197	1.69097	0
					DPPA3P2	400206	0.626232	0.0875977																										SFRP1	6422	-0.992989	0.0311177									PLXDC2	84898	1.69085	0
					CLEC12B	387837	0.626303	0.0974837																										ACSL4	2182	-0.992387	0.0352388									GPNMB	10457	1.69082	0
					RN7SKP49	106480848	0.626309	0.0752307																										NOMO1	23420	-0.992301	0.0299612									WDFY3	23001	1.6908	0
					C8B	732	0.626329	0.0889034																										HSP90AA1	3320	-0.991798	0.0377179									UGP2	7360	1.69075	0
					MAGI2-AS3	100505881	0.626396	0.0906239																										CS	1431	-0.991583	0.0864192									RB1CC1	9821	1.69058	0
					HIST1H2BPS1	100288742	0.626449	0.086197																										UBE4B	10277	-0.991561	0.0262361									MRFAP1L1	114932	1.69046	0
					CASQ1	844	0.626635	0.0862496																										BAG1	573	-0.99136	0.0447305									TET3	200424	1.69031	0
					TRAV26-1	28657	0.626692	0.074168																										POLG2	11232	-0.991309	0.0452605									SRP14	6727	1.69027	0
					PTGES3L	100885848	0.626707	0.0886004																										MEX3C	51320	-0.99091	0.0420777									GJA1	2697	1.69024	0
					MTCO2P21	107075191	0.626735	0.0677516																										TMA16	55319	-0.990404	0.0514361									LRRFIP2	9209	1.69016	0
					SHISA7	729956	0.62676	0.0891171																										EFEMP1	2202	-0.989652	0.0392149									TLN1	7094	1.69012	0
					OR2D2	120776	0.627037	0.0969075																										SCAF11	9169	-0.98961	0.0773923									H2AJ	55766	1.69008	0
					BPIFB6	128859	0.627037	0.0845774																										UNC50	25972	-0.988641	0.0206844									RPL27	6155	1.69007	0
					ARHGAP42P2	100130693	0.627117	0.0984837																										LINC01772	107984921	-0.988004	0.0199577									WDR11	55717	1.68998	0
					RN7SKP216	106479190	0.627156	0.0596575																										WDR44	54521	-0.987428	0.060703									DDR1	780	1.68956	0
					LINC01571	101927364	0.627218	0.0717899																										TMBIM6	7009	-0.987384	0.0628703									IGF1R	3480	1.68956	0
					MYOM2	9172	0.627226	0.0931129																										TMEM60	85025	-0.98733	0.0149654									SOX9	6662	1.68952	0
					LA16c-83F12.6	106146148	0.627317	0.0623273																										ACTL6A	86	-0.987245	0.0377179									NDFIP1	80762	1.68952	0
					NCOA4P4	642262	0.627403	0.0728588																										UBE2R2	54926	-0.986761	0.0420777									RBBP6	5930	1.6895	0
					RAB9BP1	9366	0.627558	0.0764437																										MIR644A	693229	-0.986639	0.0731965									CRYBG1	202	1.68934	0
					RPL9P2	729004	0.627567	0.0985343																										TIMP3	7078	-0.986588	0.0210915									TAF7	6879	1.68921	0
					CENPVL1	389857	0.627576	0.07166																										FAM168A	23201	-0.986061	0.0706264									NUP188	23511	1.68913	0
					MTRF1LP1	100132520	0.627591	0.0651571																										SNW1	22938	-0.985868	0.0226826									ERBIN	55914	1.68897	0
					RPSAP23	100270875	0.627684	0.0876655																										MAL2	114569	-0.985691	0.0965374									RPS18	6222	1.68874	0
					NPVF	64111	0.627757	0.08415																										KNOP1	400506	-0.985668	0.0206844									CCDC9	26093	1.68866	0
					APOL5	80831	0.627837	0.0953306																										SIVA1	10572	-0.985013	0.0352388									ZDHHC5	25921	1.68856	0
					RPL7P45	100271225	0.62792	0.0706347																										NUP37	79023	-0.984242	0.0474556									DRAP1	10589	1.68846	0
					PSMC1P2	442291	0.628062	0.0696827																										LRMDA	83938	-0.984078	0.018357									PRPF4B	8899	1.68843	0
					OR2Q1P	346524	0.628112	0.0633436																										MTX2	10651	-0.982696	0.0148503									ENDOD1	23052	1.68841	0
					ZNF350-AS1	101669766	0.628152	0.0935802																										KAT2B	8850	-0.982054	0.0262361									ZNF532	55205	1.68838	0
					CACNA1C-IT2	100874369	0.628201	0.0868058																										METTL5	29081	-0.981871	0.0751267									RALGAPB	57148	1.68832	0
					LINC01863	107986480	0.628216	0.0679847																										ODC1	4953	-0.981588	0.0377179									TUBB	203068	1.68823	0
					RPL7P25	100129061	0.628347	0.0966614																										UBE3A	7337	-0.98108	0.0226826									ZMIZ1	57178	1.6882	0
					GCNT1P3	100421581	0.628383	0.0997447																										STX6	10228	-0.98102	0.0447305									SRP9	6726	1.6881	0
					LINC01732	101928973	0.628454	0.0608485																										ERLEC1	27248	-0.980344	0.0179358									DYNC2I1	55112	1.68806	0
					SRP14P3	111644142	0.628502	0.0608485																										PSMC2	5701	-0.980274	0.0241417									RPL37A	6168	1.68795	0
					RPL22P11	402100	0.628647	0.0685931																										TMEM126B	55863	-0.979825	0.0304322									PLK2	10769	1.68771	0
					LINC02531	107986533	0.628745	0.0852387																										MRPS30	10884	-0.979548	0.0604891									GUK1	2987	1.68766	0
					GUCY1A2	2977	0.628751	0.0929801																										APIP	51074	-0.979517	0.0486471									KTN1	3895	1.68758	0
					TGIF1P1	126052	0.628761	0.0985112																										NSRP1	84081	-0.979206	0.0336723									CTSB	1508	1.68749	0
					CYP4A22-AS1	104355148	0.628841	0.0899175																										JMJD1C	221037	-0.979016	0.0283395									PTCD3	55037	1.68739	0
					CHEK2P2	646096	0.628895	0.0954181																										RAN	5901	-0.978404	0.0848615									PSMA3-AS1	379025	1.68739	0
					OCLNP1	647859	0.629084	0.0862496																										WIF1	11197	-0.978011	0.0447305									WWP1	11059	1.68735	0
					LINC02231	109729131	0.629127	0.0745405																										BICC1	80114	-0.97734	0.0514361									OVOL1-AS1	101927828	1.68724	0
					TRIM51	84767	0.62934	0.0720274																										RAD51C	5889	-0.976863	0.0486471									MAP3K1	4214	1.68711	0
					PRLH	51052	0.629515	0.0903464																										COX6A1P2	285849	-0.976094	0.0514361									LRP10	26020	1.687	0
					RTP1	132112	0.629569	0.0784808																										AK6	102157402	-0.976009	0.0420777									ZFAND3	60685	1.68696	0
					NADK2-AS1	101056700	0.62958	0.0741799																										RMND5A	64795	-0.975903	0.0628703									NBEAL2	23218	1.68683	0
					HAS2-AS1	594842	0.629609	0.0908256																										LAMTOR5	10542	-0.975368	0.0662866									SSX2IP	117178	1.68668	0
					RPS14P7	100271065	0.629749	0.0641867																										IPO5P1	100132815	-0.974702	0.0314499									CD24P4	938	1.68661	0
					OR5J7P	403276	0.629755	0.0674181																										GUF1	60558	-0.974612	0.0685642									FGD6	55785	1.68636	0
					GAPDHP2	170516	0.629767	0.0871053																										FAF1	11124	-0.974143	0.0133717									UBN2	254048	1.68603	0
					SNORD3C	780853	0.62977	0.0957476																										DYM	54808	-0.973816	0.0402789									KCTD9	54793	1.68602	0
					STMND1	401236	0.629813	0.0950892																										LINC02400	101927038	-0.97356	0.0688894									BEX4	56271	1.68592	0
					RXYLT1-AS1	104169670	0.629817	0.0779382																										PGAP1	80055	-0.973535	0.0447305									DDI2	84301	1.68589	0
					PFN3	345456	0.629823	0.0887627																										IDS	3423	-0.973433	0.0420777									SKI	6497	1.68583	0
					LHFPL2	10184	0.629844	0.0867337																										QPCT	25797	-0.973314	0.0222654									SLC3A2	6520	1.68566	0
					TIGD4	201798	0.629917	0.0977506																										LOC105370271	105370271	-0.973195	0.0392149									EIF3J	8669	1.68546	0
					OR7A18P	81081	0.630001	0.0855482																										EIF4E2	9470	-0.973088	0.0402789									SART3	9733	1.68526	0
					OR52J1P	79302	0.63001	0.0986669																										HPS3	84343	-0.972947	0.0170844									TRPS1	7227	1.68506	0
					KDELC1P1	100144494	0.630033	0.0864514																										NOL10	79954	-0.972567	0.0751267									KATNBL1	79768	1.6848	0
					RPL21P89	100271422	0.63005	0.0969902																										APOD	347	-0.972554	0.0628703									CAPZA1	829	1.68474	0
					KRT8P20	441218	0.630131	0.0821169																										PAIP2B	400961	-0.972192	0.0253822									ANKZF1	55139	1.68458	0
					CCT4P1	650172	0.630136	0.0729431																										GOLGA2	2801	-0.97209	0.0939467									GSK3B	2932	1.68456	0
					RNU1-56P	106480165	0.630164	0.0887529																										CD58	965	-0.972067	0.018357									CREB3L2	64764	1.68455	0
					GKAP1	80318	0.630303	0.0839408																										WLS	79971	-0.970975	0.0615966									HOOK3	84376	1.68455	0
					SLC25A47P1	105369316	0.630441	0.0945162																										HPS6	79803	-0.96977	0.0282715									EIF3A	8661	1.68424	0
					NCKIPSD	51517	0.630441	0.0955466																										RBM26	64062	-0.969684	0.0246921									LYPD3	27076	1.68419	0
					AGFG1	3267	0.630546	0.0976905																										PPP3R1	5534	-0.969477	0.0314499									USP6NL	9712	1.68414	0
					ZC3H11B	643136	0.630706	0.0818																										ADK	132	-0.969467	0.0356614									SNRPD3	6634	1.68403	0
					NUTM2E	283008	0.630711	0.0665711																										C15orf61	145853	-0.96944	0.0688894									VASN	114990	1.684	0
					FOLR3	2352	0.630721	0.0857174																										EMC4	51234	-0.969425	0.0152612									PROS1	5627	1.68374	0
					OR6B3	150681	0.630785	0.0957515																										FUT8	2530	-0.969328	0.0283395									RNPC3	55599	1.68369	0
					GK-IT1	106480740	0.630791	0.0688872																										RPS6	6194	-0.968221	0.0420777									RPL8	6132	1.68357	0
					EIF1P7	106481691	0.630837	0.076501																										NAA15	80155	-0.968105	0.0232448									ARHGEF4	50649	1.68354	0
					CRIP1P1	106480793	0.630872	0.0956264																										DLD	1738	-0.967872	0.0588761									FDFT1	2222	1.68321	0
					TMEM186	25880	0.631056	0.0981797																										PLXDC2	84898	-0.967866	0.0198377									SLC35F5	80255	1.68321	0
					GLMN	11146	0.631138	0.0885708																										GTF3C3	9330	-0.967635	0.0965374									GABARAPL2	11345	1.68316	0
					MTHFD2	10797	0.631321	0.0995398																										UBE2H	7328	-0.967256	0.0269016									RPS21	6227	1.68288	0
					TUBAP4	106479041	0.631444	0.0679264																										SF3B1	23451	-0.966959	0.0199577									USP53	54532	1.68285	0
					RPL7AP65	100271543	0.631445	0.0701744																										ZNF93	81931	-0.966882	0.0474556									TOP1	7150	1.68277	0
					GRM5-AS1	100873989	0.631451	0.0621908																										TATDN1	83940	-0.966433	0.0571746									RPL7L1	285855	1.68271	0
					SSX5	6758	0.631486	0.0886288																										LOC112268447	112268447	-0.965868	0.0983626									RANBP2	5903	1.68264	0
					MUPP	100129193	0.631564	0.064029																										NUDT5	11164	-0.965014	0.0474556									KDM5B	10765	1.68259	0
					WASF1P1	100131624	0.631646	0.0932091																										GGPS1	9453	-0.96495	0.0282715									NUP153	9972	1.68255	0
					POF1B	79983	0.631664	0.0947836																										MNAT1	4331	-0.964761	0.0402789									VPS13B	157680	1.68245	0
					OR7E105P	81116	0.631676	0.0910582																										LPCAT3	10162	-0.963733	0.0615966									PFKFB2	5208	1.68241	0
					ARL2BPP1	399666	0.631706	0.0992363																										TFRC	7037	-0.963713	0.0341639									SOD1	6647	1.68236	0
					KRT18P43	151825	0.631806	0.0890815																										CETN2	1069	-0.963469	0.0662866									GDI1	2664	1.68233	0
					OR51C1P	401661	0.631848	0.0580053																										PREX2	80243	-0.962827	0.0314499									RPL36AL	6166	1.68226	0
					COX5BP3	1332	0.631944	0.0847672																										CEP57	9702	-0.96263	0.0604891									PRPF8	10594	1.6822	0
					SPO11	23626	0.632101	0.0757963																										TERF2	7014	-0.962438	0.0262361									TUBA4A	7277	1.68217	0
					MTATP6P13	107075272	0.63214	0.0558316																										MRPL33	9553	-0.962294	0.0392149									BRMS1	25855	1.682	0
					RPS3AP25	645968	0.632172	0.0720274																										LAMTOR3	8649	-0.961709	0.0835233									C11orf58	10944	1.68189	0
					SCAND3P1	100873886	0.63218	0.0633436																										LYPLA1	10434	-0.961597	0.0314499									LRCH3	84859	1.68165	0
					OR10G3	26533	0.632231	0.0746702																										USP25	29761	-0.961568	0.0199577									BLZF1	8548	1.68141	0
					ZNF259P1	442240	0.632245	0.0888066																										LARP4	113251	-0.961456	0.0222654									RABEP1	9135	1.68136	0
					OR1J4	26219	0.632267	0.0740876																										C2orf74	339804	-0.96121	0.0149654									STK17A	9263	1.68121	0
					LRRC2-AS1	83598	0.632285	0.0941208																										DOCK10	55619	-0.960841	0.0514361									ZFYVE16	9765	1.68119	0
					KRT8P43	100289319	0.632321	0.0959683																										SYPL1	6856	-0.96071	0.0628703									BTF3	689	1.68106	0
					ANKRD31	256006	0.632341	0.0711299																										ALDH9A1	223	-0.960428	0.0773923									ZNF655	79027	1.68095	0
					LINC01580	101927129	0.632549	0.0875788																										STK38	11329	-0.960315	0.0791206									AOPEP	84909	1.68088	0
					LINC01347	731275	0.632688	0.0894908																										KIAA1586	57691	-0.960162	0.0283395									PSMB2	5690	1.68083	0
					OR11N1P	392540	0.632722	0.0746943																										LOC645513	645513	-0.959174	0.0965374									KMT2C	58508	1.68079	0
					IGHV3OR16-11	28305	0.632911	0.0693268																										HIGD1A	25994	-0.959136	0.0377179									ARID4A	5926	1.68076	0
					IL23R	149233	0.632923	0.0891096																										PBRM1	55193	-0.959067	0.053504									ANAPC5	51433	1.68067	0
					WISP3	8838	0.63304	0.0980308																										P2RY14	9934	-0.958995	0.0299612									BAG5	9529	1.68057	0
					OR51R1P	390034	0.63304	0.0851062																										KANSL1-AS1	644246	-0.958579	0.0152612									PAFAH1B1	5048	1.68053	0
					RNF6P1	100420924	0.633065	0.0888066																										RN7SKP240	106479202	-0.958189	0.0304322									TIAM1	7074	1.68033	0
					YY2	404281	0.633115	0.0951244																										PYCARD	29108	-0.957555	0.0140538									GLRX3	10539	1.67978	0
					LINC01813	101927165	0.633315	0.0693666																										MRFAP1L1	114932	-0.957497	0.0420777									RPL13AP5	728658	1.67972	0
					NFYB	4801	0.633325	0.0999438																										GNG12-AS1	100289178	-0.957463	0.0377179									CDK19	23097	1.6794	0
					RPL23AP69	100271623	0.633337	0.0934783																										RFTN2	130132	-0.957271	0.0226826									SMARCA5	8467	1.67937	0
					FOS	2353	0.633378	0.0900892																										DBT	1629	-0.956812	0.0352388									ANK3	288	1.67936	0
					PPIAP35	128192	0.633396	0.0814771																										PXK	54899	-0.956395	0.0253822									ATP5IF1	93974	1.67933	0
					RNA5SP318	100873584	0.633467	0.0779382																										TP53TG1	11257	-0.955954	0.0571746									SH3D21	79729	1.67909	0
					NOS2P2	201288	0.633473	0.0779382																										TCEAL2	140597	-0.95519	0.0983626									SDC2	6383	1.67864	0
					RNU6-451P	106479765	0.633532	0.0942528																										PLA2G12A	81579	-0.954844	0.0253822									CREB1	1385	1.67852	0
					OR4A9P	390137	0.63356	0.0851592																										SUMO1	7341	-0.95434	0.0232692									S100A14	57402	1.67822	0
					BCRP3	644165	0.633654	0.0693257																										LOC107986366	107986366	-0.954074	0.0382087									MCCC1	56922	1.67806	0
					LINC01375	101926924	0.63371	0.0912416																										VIRMA	25962	-0.95403	0.0662866									DCTN2	10540	1.67804	0
					RNU2-30P	106481643	0.633745	0.0746943																										RTCA	8634	-0.953916	0.0382087									PSMB7	5695	1.67801	0
					CLPSL1	340204	0.633752	0.0996641																										SNHG5	387066	-0.953376	0.0352388									GTF3C2	2976	1.678	0
					DSCR10	259234	0.633779	0.0911627																										KDM7A	80853	-0.953044	0.0283395									CCDC47	57003	1.678	0
					HNRNPDLP1	100128595	0.633874	0.0578081																										RCN2	5955	-0.953011	0.0311177									ZRSR2	8233	1.67799	0
					AFP	174	0.633984	0.0957476																										NCKAP1	10787	-0.951481	0.0222654									UBE2R2	54926	1.67781	0
					STRCP1	554225	0.634104	0.0704167																										BMPR2	659	-0.951328	0.0246921									FAN1	22909	1.67775	0
					COLEC12	81035	0.634195	0.0955242																										PHC3	80012	-0.95105	0.0246921									CALCOCO2	10241	1.67766	0
					DUTP5	100873911	0.634195	0.080355																										RAD50	10111	-0.950832	0.0392149									SCYL2	55681	1.67763	0
					MRPS36P1	347705	0.634394	0.0659176																										NENF	29937	-0.950746	0.0604891									TBC1D23	55773	1.67752	0
					ABCC6P1	653190	0.634411	0.066076																										ZBTB6	10773	-0.950745	0.0282715									RPLP1	6176	1.6775	0
					SOCS2P1	276719	0.634502	0.0690332																										SELENOT	51714	-0.950703	0.0129741									H1-0	3005	1.67744	0
					SLC2AXP1	399496	0.634715	0.0889129																										SLAIN2	57606	-0.950589	0.0377179									ZFR	51663	1.67742	0
					SNRPEP9	100874416	0.634785	0.0806524																										TAF4B	6875	-0.950514	0.0153218									ARCN1	372	1.67731	0
					CSNK1A1P1	161635	0.634971	0.0917186																										TACC1	6867	-0.950423	0.0226826									FBXW2	26190	1.67709	0
					HNRNPA1P21	344697	0.635071	0.0612393																										OGA	10724	-0.950227	0.0336723									UBE3B	89910	1.67708	0
					SAMD3	154075	0.635235	0.087429																										LOC101929767	101929767	-0.950101	0.032655									PTPRE	5791	1.67705	0
					LINC02428	101929448	0.635335	0.0868476																										USP33	23032	-0.949822	0.0269016									STAT6	6778	1.677	0
					HMGB3P32	100507549	0.63539	0.0673712																										SUCO	51430	-0.949111	0.0420777									UBE2M	9040	1.67693	0
					NDUFB11P1	390239	0.635455	0.0854978																										TFDP2	7029	-0.949084	0.0474556									SRRM1	10250	1.67675	0
					TRBV11-2	28581	0.635458	0.0786965																										GDI2	2665	-0.94903	0.0685642									KANSL1L	151050	1.67657	0
					BOLA2B	654483	0.635459	0.0752307																										CREBRF	153222	-0.948972	0.0377179									VTI1B	10490	1.67634	0
					CCND2-AS1	103752584	0.635483	0.0960822																										WDR92	116143	-0.948707	0.0170844									RPS12	6206	1.67633	0
					UBE2CP2	646595	0.63553	0.0764016																										SLC25A3	5250	-0.947999	0.0864192									MXI1	4601	1.6763	0
					OR1D3P	8384	0.635874	0.0785389																										RAPGEF5	9771	-0.947756	0.0447305									CIR1	9541	1.67627	0
					POLK	51426	0.63589	0.0908256																										SNORA74D	109616975	-0.947519	0.0549514									NDE1	54820	1.67615	0
					RPS16P5	647190	0.635957	0.0821182																										HNMT	3176	-0.947376	0.0402789									PPP1R11	6992	1.67612	0
					TCAF2C	100533814	0.636077	0.0827664																										SLC30A1	7779	-0.947067	0.0685642									RNF40	9810	1.67595	0
					BTK	695	0.636088	0.0762708																										MRPL9	65005	-0.94626	0.0939467									CLSTN1	22883	1.67595	0
					TMCO6	55374	0.636109	0.0786965																										APPBP2	10513	-0.946226	0.018357									RPL38	6169	1.67562	0
					RPL5P16	100270837	0.636124	0.0711937																										MT1L	4500	-0.94594	0.0706264									FAM219A	203259	1.67562	0
					RAD1P2	100129690	0.636155	0.0652135																										COPS3	8533	-0.945744	0.0549514									CDKN1A	1026	1.67542	0
					RPL7P58	646346	0.636175	0.0687299																										EIF3A	8661	-0.945421	0.0382087									BCAP31	10134	1.67537	0
					LINC02440	105370015	0.636191	0.0938186																										CTSS	1520	-0.945118	0.0311177									LUC7L3	51747	1.6751	0
					RPL18AP15	392522	0.636306	0.0681153																										RNASE6	6039	-0.94489	0.0282715									DAZAP2	9802	1.67508	0
					LINC02434	105377606	0.636335	0.0622077																										CD1B	910	-0.944171	0.0382087									SLC35F3	148641	1.67502	0
					OR7E19P	26651	0.636379	0.0692162																										SMARCA5	8467	-0.944061	0.0349796									PPP6R3	55291	1.67478	0
					CCDC63	160762	0.636388	0.0948484																										F13A1	2162	-0.943614	0.0474556									CLTB	1212	1.67454	0
					RPL18AP7	100133038	0.636397	0.0841035																										CD55	1604	-0.943006	0.0402789									LAPTM4A	9741	1.67449	0
					ANAPC10	10393	0.636453	0.0697921																										USP45	85015	-0.942749	0.0178754									SKIC3	9652	1.67432	0
					HNRNPRP2	100421354	0.636509	0.0916293																										SLC49A4	84925	-0.942556	0.0269016									F11R	50848	1.67424	0
					MIR30C1	407031	0.636535	0.0767328																										RBMS1	5937	-0.942109	0.0246921									TM4SF1	4071	1.6741	0
					CHST13	166012	0.636743	0.0695557																										EI24	9538	-0.941806	0.0615966									ZC3H13	23091	1.67397	0
					OR10AE3P	403223	0.636783	0.0730435																										LRRC40	55631	-0.941528	0.0571746									RPL13A	23521	1.67386	0
					MEF2C-AS2	109729137	0.636815	0.0938186																										TTC30B	150737	-0.941264	0.0431267									MTSS1	9788	1.67376	0
					TEX54	111216277	0.636855	0.0809991																										MIR3662	100500880	-0.941187	0.0571746									SPRED2	200734	1.67369	0
					CYSLTR2	57105	0.636892	0.0832742																										SEMA3C	10512	-0.941183	0.0731965									SLC31A1	1317	1.67362	0
					RN7SKP148	106480467	0.636896	0.0806179																										HUS1	3364	-0.940927	0.0262361									PDIA3	2923	1.6736	0
					CICP24	107986730	0.636968	0.0919563																										UBE2D1	7321	-0.940898	0.0773923									GDI2	2665	1.67359	0
					CFL1P8	100873812	0.636985	0.0772437																										RCL1	10171	-0.940895	0.0447305									PLCD1	5333	1.67349	0
					TGM4	7047	0.637137	0.0970269																										CCNYL1	151195	-0.940871	0.0408059									PTPN12	5782	1.67338	0
					SERF1B	728492	0.637307	0.0857429																										RPN1	6184	-0.940495	0.0642032									MINK1	50488	1.67331	0
					ENSAP1	170511	0.637381	0.0779382																										KRTAP1-5	83895	-0.93966	0.0888466									IPO7	10527	1.6733	0
					RPL10P3	619445	0.637394	0.079071																										CXADRP2	646243	-0.939626	0.0731965									ZFYVE9	9372	1.67327	0
					RPS27AP10	100271377	0.637552	0.0746702																										GLRX5	51218	-0.939393	0.0791206									SNX5	27131	1.6732	0
					RNF144A-AS1	386597	0.637576	0.0805603																										LINC01291	102724515	-0.938891	0.0402789									TIMM8B	26521	1.67318	0
					LINC00350	100874136	0.637606	0.0719349																										HTRA1	5654	-0.938087	0.0431267									TXNIP	10628	1.67312	0
					CMTM4	146223	0.637607	0.0920295																										LOC105376090	105376090	-0.937901	0.0402789									BCAS3	54828	1.67291	0
					FBXO42	54455	0.637626	0.0889365																										DNAJC19	131118	-0.93718	0.0463263									RPL13	6137	1.67282	0
					PLEKHJ1	55111	0.637658	0.0817665																										ANAPC4	29945	-0.937121	0.0262361									HPS4	89781	1.67281	0
					FAM3D	131177	0.637711	0.0828172																										HSPA4	3308	-0.936994	0.0685642									MYL6	4637	1.67276	0
					PTMAP3	5760	0.637833	0.0657302																										TLR5	7100	-0.935862	0.0688894									TMED10	10972	1.67274	0
					CLCN3P1	100419056	0.637875	0.0742065																										WDR43	23160	-0.935857	0.0314499									TXN	7295	1.67271	0
					HIPK1-AS1	101928846	0.637981	0.0835852																										PICALM	8301	-0.935386	0.0246921									SEMA3C	10512	1.67267	0
					EDDM3CP	266643	0.638048	0.0746702																										LOC105376197	105376197	-0.934901	0.018357									EIF2B5	8893	1.67262	0
					RN7SL625P	106479450	0.638236	0.0694895																										PPM1B	5495	-0.934882	0.0226826									SULF2	55959	1.67236	0
					RNF103-CHMP3	100526767	0.638304	0.0958639																										HMGCR	3156	-0.934679	0.0706264									NHSL1	57224	1.67232	0
					RPL36AP43	100271646	0.638326	0.0956264																										IPO5	3843	-0.93447	0.0706264									COPB2	9276	1.67226	0
					TFAMP2	260340	0.638377	0.062803																										TMEM185A	84548	-0.934378	0.0382087									BAIAP2L1	55971	1.67215	0
					LINC00944	387895	0.638377	0.0934315																										TAF1D	79101	-0.934169	0.0304322									HIPK3	10114	1.67211	0
					ENPP7P1	100421823	0.638382	0.0852582																										DYNLL2	140735	-0.934117	0.0282715									DDX27	55661	1.67211	0
					TNFSF11	8600	0.638422	0.0697993																										MRPS16	51021	-0.933929	0.0210915									SNW1	22938	1.67197	0
					HSPB1P2	653364	0.638442	0.0950824																										ZNF622	90441	-0.933667	0.0123414									LIN7C	55327	1.67183	0
					TMEM47	83604	0.638475	0.0967003																										TMEM219	124446	-0.933626	0.0486471									EXOSC10	5394	1.67182	0
					TRBV27	28560	0.638505	0.0581551																										ATP6V0E1	8992	-0.933119	0.0848615									NRDC	4898	1.67179	0
					BCRP9	107126287	0.638572	0.0648579																										LOC101929056	101929056	-0.932817	0.0628703									WBP11	51729	1.67172	0
					ANKRD20A2	441430	0.638588	0.0674704																										CPED1	79974	-0.931857	0.0983626									RETREG3	162427	1.67172	0
					LINC02190	105371173	0.638703	0.0672746																										KIZ	55857	-0.931786	0.060703									FAM204A	63877	1.67153	0
					LINC01811	101928114	0.638723	0.0827854																										SMARCA2	6595	-0.93169	0.0420777									UBE2D3	7323	1.67151	0
					AKR1B1P1	401982	0.638724	0.0881175																										KAT6A	7994	-0.931321	0.032655									GM2A	2760	1.67122	0
					LINC01866	107985806	0.638843	0.0641867																										GNPNAT1	64841	-0.931264	0.0402789									MIR3648-1	100500862	1.67118	0
					ARMCX5	64860	0.63885	0.0842224																										NUB1	51667	-0.931034	0.0314499									U2AF2	11338	1.67111	0
					PPP1R1AP2	100129627	0.638896	0.0741346																										UTP4	84916	-0.93076	0.053504									HNRNPD	3184	1.67104	0
					LINC01116	375295	0.638926	0.0846092																										C9orf78	51759	-0.930679	0.0283395									ADAR	103	1.67075	0
					STEAP1	26872	0.639034	0.0882063																										CPD	1362	-0.930261	0.0452605									HK1	3098	1.6707	0
					LPL	4023	0.639056	0.0964635																										SLC36A4	120103	-0.929841	0.0311177									CCDC160	347475	1.67054	0
					RNU2-58P	106481652	0.639068	0.0638998																										CEP112	201134	-0.929816	0.0163605									CHST2	9435	1.6702	0
					KRT8P6	392552	0.639168	0.0861287																										SYNCRIP	10492	-0.929482	0.0685642									WDR26	80232	1.67005	0
					MSS51	118490	0.639172	0.0704167																										ZFP91	80829	-0.929448	0.0688894									NCBP2	22916	1.67004	0
					RNA5SP286	100873539	0.639185	0.0985343																										NIF3L1	60491	-0.929312	0.015922									NADK	65220	1.66995	0
					CTAG1A	246100	0.639193	0.0661981																										SLC30A9	10463	-0.929109	0.0549514									EPN1	29924	1.66986	0
					HAUS1P2	441484	0.639273	0.0694895																										TAF1B	9014	-0.929038	0.0514361									VCL	7414	1.66946	0
					NALCN-AS1	100885778	0.639345	0.09515																										SNRPD1	6632	-0.928881	0.0888466									RBMS1	5937	1.66945	0
					PRORY	100533178	0.639345	0.0961915																										PTPN11	5781	-0.928793	0.0382087									NCOA2	10499	1.66937	0
					LINC01792	100507140	0.639391	0.0889689																										NEO1	4756	-0.928632	0.0352388									ABHD2	11057	1.66933	0
					FEZ2	9637	0.639415	0.0725893																										RNF141	50862	-0.927999	0.0463263									COPS2	9318	1.66911	0
					SNRPCP11	100310850	0.639432	0.0715839																										ATP23	91419	-0.927844	0.0604891									ATN1	1822	1.66894	0
					SLC39A12-AS1	100129213	0.639457	0.0835033																										SENP2	59343	-0.92767	0.0377179									MFN2	9927	1.66878	0
					RPL35AP19	100271322	0.639471	0.0557747																										DDX18	8886	-0.927255	0.0628703									TBCA	6902	1.66828	0
					IMP3P2	106480272	0.639563	0.0954932																										USP47	55031	-0.926921	0.0514361									WDR46	9277	1.66817	0
					WDR35	57539	0.639659	0.0897845																										GNL3	26354	-0.926551	0.0628703									RPL7A	6130	1.66792	0
					HELB	92797	0.639685	0.0811792																										PCDHGA10	56106	-0.926007	0.0615966									SRSF11	9295	1.6679	0
					TVP23CP1	100421599	0.639732	0.0758465																										MTREX	23517	-0.925342	0.0431267									ETF1	2107	1.66773	0
					CKS1BP1	317780	0.639867	0.0755589																										RWDD1	51389	-0.925134	0.0199577									ATP6V0A1	535	1.66764	0
					MYCLP2	645136	0.63994	0.0787972																										TANK	10010	-0.924606	0.0773923									HECTD1	25831	1.66759	0
					LINC00992	728342	0.640062	0.0710346																										CDK8	1024	-0.924578	0.0314499									LGALS3	3958	1.66741	0
					LYPLA1P1	100129401	0.6401	0.0890125																										HSPA1A	3303	-0.923996	0.0178172									SMC3	9126	1.6674	0
					GRAMD4P8	100631247	0.640216	0.0828115																										MAN1A2	10905	-0.923674	0.0226826									DHX15	1665	1.66728	0
					FHL3	2275	0.640364	0.0950824																										MIR1538	100302119	-0.923544	0.0377179									PSME4	23198	1.66708	0
					LINC00449	106478991	0.64042	0.0600199																										DESI2	51029	-0.923218	0.0156955									TFCP2	7024	1.66684	0
					TAS2R3	50831	0.640479	0.0876901																										CDC40	51362	-0.923136	0.0773923									TGS1	96764	1.66684	0
					EAF1-AS1	100873956	0.64053	0.0712242																										MIPEP	4285	-0.922655	0.0402789									STX12	23673	1.66662	0
					ABCD1P5	642762	0.640655	0.0881175																										OCRL	4952	-0.922253	0.0791206									PJA2	9867	1.66641	0
					ZBED5-AS1	729013	0.640788	0.0856607																										GRK3	157	-0.921042	0.0377179									DHX38	9785	1.66639	0
					TMEM245	23731	0.640925	0.0833601																										DSG1	1828	-0.9206	0.0431267									STXBP3	6814	1.66601	0
					SGO1P2	100533661	0.641029	0.0971768																										IBTK	25998	-0.920578	0.0178754									UBXN1	51035	1.6659	0
					TPT1P13	643421	0.641031	0.063782																										KYAT3	56267	-0.919458	0.0356614									NRIP1	8204	1.66586	0
					NPM1P26	100422313	0.641143	0.0752452																										ZNF684	127396	-0.918834	0.0282715									MADD	8567	1.66585	0
					LARP1BP1	644578	0.641274	0.0765201																										SUCLG1	8802	-0.918144	0.0498714									FAM43A	131583	1.66578	0
					RPL5P7	344178	0.641278	0.0950892																										UTP11	51118	-0.917845	0.05795									KCTD10	83892	1.66561	0
					PAICSP7	780816	0.64134	0.065881																										ACTG1	71	-0.917591	0.0474556									EXPH5	23086	1.6656	0
					MRPL45P1	359747	0.641345	0.090591																										RACK1	10399	-0.917376	0.0615966									POLE3	54107	1.6654	0
					SGO1-AS1	100874028	0.641403	0.0828262																										TBK1	29110	-0.916711	0.0706264									SMIM14	201895	1.66537	0
					DPY19L2P5	106480421	0.641403	0.0756297																										DHX40	79665	-0.916467	0.0299612									EIF1	10209	1.66526	0
					TPT1P3	100421439	0.641491	0.0951395																										EXTL2	2135	-0.915361	0.0791206									NPC1	4864	1.66501	0
					LINC01998	107986046	0.64151	0.075125																										TBC1D12	23232	-0.915333	0.0377179									B4GALNT3	283358	1.66493	0
					RPS26P34	100271114	0.641529	0.0743811																										DNAJC24	120526	-0.915324	0.0662866									FRG1	2483	1.66492	0
					PPIAP8	341457	0.641563	0.0648579																										HIST1H2BD	3017	-0.915156	0.0965374									C1orf43	25912	1.66461	0
					HYDIN2	100288805	0.641628	0.0534152																										ATP5MC1	516	-0.915127	0.0706264									DYNC1I2	1781	1.66461	0
					CIAO2A	84191	0.64186	0.0933065																										RAPH1	65059	-0.915002	0.0341639									HEBP1	50865	1.6645	0
					FTH1P7	2500	0.641944	0.0773906																										HERPUD1	9709	-0.914684	0.0431267									DCAF6	55827	1.66428	0
					CDC42-IT1	100874292	0.641982	0.0828172																										OSBPL8	114882	-0.914384	0.0571746									PRPF31	26121	1.66412	0
					MMP9	4318	0.64203	0.082077																										CD99	4267	-0.914289	0.0314499									TP53INP2	58476	1.66411	0
					SCARNA1	677774	0.642101	0.0857425																										PPP4R3B	57223	-0.914013	0.0269016									AFF1	4299	1.66407	0
					LINC02074	102723567	0.642114	0.0722497																										ATPAF1	64756	-0.913537	0.0628703									KRT37	8688	1.66405	0
					ARL2BPP8	100131784	0.642118	0.0633436																										CCDC126	90693	-0.913531	0.0246921									ADH5	128	1.66365	0
					MSRB1P1	441849	0.642119	0.0981797																										PPP1R13B	23368	-0.913525	0.0571746									ZMYM2	7750	1.66363	0
					SNRPD2P1	119358	0.642125	0.0663668																										DLX5	1749	-0.913484	0.0377179									DNAJB6	10049	1.6636	0
					TCF7L1-IT1	100874334	0.642167	0.0851139																										LINC02762	283140	-0.913276	0.0823744									EI24	9538	1.66335	0
					RNA5SP37	100873369	0.642354	0.0993861																										NOVA1	4857	-0.912899	0.032655									DPY30	84661	1.6633	0
					PRR29	92340	0.642483	0.0885449																										COA6	388753	-0.912866	0.060703									C6orf132	647024	1.6633	0
					RNU1-58P	106481612	0.642491	0.0791878																										WBP4	11193	-0.912769	0.0314499									MBTPS1	8720	1.66314	0
					RN7SKP102	106481810	0.642513	0.0744628																										HP11014	105369557	-0.912443	0.0751267									PPDPF	79144	1.66295	0
					AARSP1	106480683	0.642594	0.069525																										ATP5PD	10476	-0.912394	0.0864192									ATXN7L3	56970	1.66279	0
					IGBP1-AS1	100873991	0.642642	0.0771652																										STX19	415117	-0.912057	0.032655									TAF1D	79101	1.66271	0
					CYP4F62P	646802	0.642693	0.0728134																										EREG	2069	-0.911994	0.0835233									RPL18AP3	390354	1.6627	0
					EFHB	151651	0.642697	0.0868058																										ALDH3A2	224	-0.911854	0.0514361									H3P6	440926	1.66254	0
					RNA5SP256	100873510	0.642733	0.075361																										POLR2B	5431	-0.911636	0.0163605									CERK	64781	1.66249	0
					TERF1P2	646359	0.642754	0.0719888																										GNS	2799	-0.911514	0.0408059									SLC2A1	6513	1.66248	0
					RPL23AP50	728106	0.642857	0.0708838																										PTPMT1	114971	-0.911009	0.0283395									GATAD2A	54815	1.66216	0
					LINC02545	105376561	0.642934	0.0907155																										LRRC17	10234	-0.910891	0.0352388									BCL2L2	599	1.66205	0
					ATG4AP1	106480786	0.643005	0.0957476																										GABARAPL2	11345	-0.910764	0.053504									RAPGEF2	9693	1.66195	0
					HSFY3P	442479	0.643046	0.0812838																										SAR1A	56681	-0.910497	0.0514361									KRT5	3852	1.66174	0
					BIN2P2	644601	0.643303	0.0960314																										STX17-AS1	441461	-0.910263	0.0246921									RARS2	57038	1.6617	0
					C4B	721	0.643349	0.0816079																										PPIG	9360	-0.909882	0.053504									PRSS23	11098	1.66167	0
					LINC01079	106146146	0.643361	0.0855623																										PTGR1	22949	-0.909617	0.0431267									ASPH	444	1.66166	0
					PPP1R12B	4660	0.643554	0.0979242																										COX6C	1345	-0.909577	0.0773923									UQCRQ	27089	1.66164	0
					SLC17A4	10050	0.643564	0.087177																										OR52E6	390078	-0.909511	0.0706264									ANP32B	10541	1.6616	0
					LINC02101	101928569	0.643661	0.0681596																										AP3B1	8546	-0.909434	0.0314499									ZNF654	55279	1.66148	0
					IGKV1-8	28942	0.643678	0.0775412																										SLC39A6	25800	-0.909108	0.0377179									TMEM214	54867	1.66124	0
					IL36A	27179	0.643736	0.0695823																										CTSA	5476	-0.909086	0.0486471									NACA	4666	1.66105	0
					UBE2SP1	246719	0.643887	0.0848139																										PAWR	5074	-0.909068	0.0628703									NAPG	8774	1.66097	0
					HMGN4	10473	0.643987	0.0889845																										CD1E	913	-0.90867	0.0428118									USP38	84640	1.66096	0
					OTOAP1	653786	0.644217	0.0658219																										VAV3	10451	-0.908665	0.0352388									ZNF148	7707	1.66084	0
					UBTFL8	643182	0.644365	0.0966235																										ITGAV	3685	-0.907999	0.0199577									TMED2	10959	1.66077	0
					EIF2A	83939	0.644395	0.0980416																										RNF139	11236	-0.90797	0.0773923									SSR3	6747	1.66075	0
					LINC00211	101929559	0.644461	0.0908898																										MTERF3	51001	-0.90775	0.0420777									MED14	9282	1.66069	0
					RPS7P4	149224	0.644469	0.0672746																										GSKIP	51527	-0.907573	0.0304322									MZF1-AS1	100131691	1.66066	0
					OR5T3	390154	0.644486	0.067662																										B4GALT1	2683	-0.907411	0.0262361									ZNF385A	25946	1.66052	0
					RANBP6	26953	0.64451	0.094167																										KRTDAP	388533	-0.906938	0.0474556									HERC3	8916	1.66052	0
					EIF4A1P7	341784	0.644557	0.0810854																										MTDH	92140	-0.906831	0.0571746									ERRFI1	54206	1.66049	0
					TUNAR	100507043	0.644598	0.0909918																										CLU	1191	-0.906616	0.0835233									USP16	10600	1.66043	0
					LINC00462	100129597	0.644603	0.0608065																										KDM1A	23028	-0.90661	0.0514361									MAN1B1	11253	1.66041	0
					THCAT158	102724508	0.644617	0.067662																										CLEC4A	50856	-0.90654	0.0402789									UBE3A	7337	1.6604	0
					LINC01049	101927224	0.644632	0.0684855																										FAM210B	116151	-0.904932	0.092175									PAQR7	164091	1.66036	0
					LRRC37A12P	101929254	0.644635	0.0837368																										CTPS2	56474	-0.904889	0.0352388									ZNF33A	7581	1.66028	0
					CD69	969	0.6448	0.0732746																										PIAS1	8554	-0.904072	0.0299612									KMT2D	8085	1.66017	0
					HBBP1	3044	0.644809	0.0853524																										GASK1B	51313	-0.903715	0.0685642									CHP1	11261	1.6601	0
					LINC02578	111216287	0.644891	0.0686821																										RTF1	23168	-0.903543	0.0392149									BLTP2	9703	1.66006	0
					MIR3197	100423023	0.644946	0.098015																										UCHL3	7347	-0.903329	0.0823744									MLLT10	8028	1.66005	0
					MYL6BP1	100422437	0.644965	0.075664																										CALCOCO2	10241	-0.903057	0.0514361									OST4	100128731	1.66001	0
					COTL1P1	27170	0.645015	0.0980308																										PTCD3	55037	-0.903045	0.0848615									RAB3GAP2	25782	1.65989	0
					CT55	54967	0.645024	0.0886289																										LINC01133	100505633	-0.902633	0.0178754									PPP3CA	5530	1.65987	0
					BNIP3P39	100421701	0.645067	0.099283																										HINT1	3094	-0.902594	0.0731965									ATAD2B	54454	1.65977	0
					HNRNPA1P35	645691	0.645129	0.0684687																										RAD23B	5887	-0.902592	0.0178754									EMC4	51234	1.65971	0
					DUXAP1	503630	0.645153	0.0741799																										C2CD5	9847	-0.902029	0.0232448									ACAP2	23527	1.65964	0
					HS6ST3	266722	0.645164	0.0899529																										ZEB1	6935	-0.901922	0.0206844									RAN	5901	1.65964	0
					KLF3-AS1	79667	0.645302	0.0661618																										RNF145	153830	-0.901665	0.0141605									PUM3	9933	1.65941	0
					IGLVV-58	28758	0.645304	0.0659509																										ENSA	2029	-0.90121	0.0269016									COX5A	9377	1.65928	0
					WFDC13	164237	0.645434	0.0766349																										EFR3A	23167	-0.901195	0.0498714									TMEM59	9528	1.65927	0
					CYP4F32P	107133497	0.64548	0.0867288																										GSTM5	2949	-0.901014	0.0604891									DYNC1LI1	51143	1.65921	0
					TCAF1P1	653199	0.645513	0.077642																										ZNF92	168374	-0.900341	0.0604891									RTN4	57142	1.65919	0
					LINC01899	102724913	0.645517	0.0867337																										SELENOS	55829	-0.900003	0.0965374									TRPC4AP	26133	1.65912	0
					C16orf92	146378	0.645586	0.0668312																										MFAP1	4236	-0.899984	0.0452605									C2orf68	388969	1.65907	0
					HIST1H2AJ	8331	0.645653	0.0925592																										CHTF8	54921	-0.899852	0.0299612									COX1	4512	1.65901	0
					PABPC1P7	100128183	0.645734	0.0693666																										LINC02785	107985124	-0.899781	0.0210915									CRNKL1	51340	1.659	0
					TDGF1P1	100421177	0.645776	0.0697348																										NCOA1	8648	-0.898948	0.0282715									FBXO32	114907	1.659	0
					CTSL3P	392360	0.64592	0.0969902																										UQCR11	10975	-0.898866	0.0170844									GRSF1	2926	1.65895	0
					ATP5F1CP1	645560	0.645924	0.0977441																										BMPR1A	657	-0.898693	0.0965374									SULT2B1	6820	1.6588	0
					MIR196A2	406973	0.645939	0.0722146																										RIPK2	8767	-0.898256	0.0402789									STARD7	56910	1.65872	0
					LINC02258	110806294	0.64602	0.0880752																										LAMA2	3908	-0.897569	0.0262361									RAB1A	5861	1.65838	0
					DAOA	267012	0.646036	0.090777																										SSB	6741	-0.897328	0.0246921									MFN1	55669	1.65832	0
					CTAGE16P	341689	0.646077	0.0697681																										TMEM30A	55754	-0.897013	0.0662866									HECTD3	79654	1.65825	0
					POLR2CP1	54038	0.646113	0.0776729																										LOC105369957	105369957	-0.896576	0.0452605									SEC31A	22872	1.65808	0
					PLEKHH3	79990	0.646142	0.0921249																										ZNF185	7739	-0.896218	0.0773923									PWP1	11137	1.65805	0
					A3GALT2	127550	0.646145	0.0911627																										CD34	947	-0.895685	0.0541926									AUP1	550	1.658	0
					PRG3	10394	0.646204	0.0694895																										ITGA1	3672	-0.894071	0.0463263									NUS1	116150	1.65793	0
					RPS10P2	140758	0.64621	0.085165																										COPS4	51138	-0.894044	0.0474556									CYB5D2	124936	1.65791	0
					DHRS13	147015	0.646223	0.08964																										ABI2	10152	-0.89396	0.0402789									HDAC5	10014	1.65782	0
					RNU6-951P	106481480	0.646229	0.0787162																										TBCEL	219899	-0.893837	0.0628703									OXR1	55074	1.65773	0
					FBP2P1	100420269	0.646714	0.0696827																										RFX3-AS1	101929302	-0.893463	0.0688894									SF3A1	10291	1.65765	0
					KRT18P41	345430	0.646737	0.0963563																										UVRAG-DT	100506113	-0.89321	0.0402789									WNK1	65125	1.65757	0
					PEX5L-AS1	100874040	0.646779	0.0833601																										TRA2B	6434	-0.893011	0.0392149									HOOK1	51361	1.65754	0
					PCDHA2	56146	0.646864	0.0746581																										LXN	56925	-0.892758	0.0283395									UQCRC2	7385	1.65746	0
					RPEP6	100420590	0.64705	0.0866633																										CHMP4B	128866	-0.892498	0.0662866									TRAK1	22906	1.65742	0
					SLC24A2	25769	0.647105	0.0781086																										PPID	5481	-0.892481	0.0498714									RUFY3	22902	1.65737	0
					ZNF266	10781	0.647309	0.0997945																										FCER1A	2205	-0.891992	0.0178754									CHCHD2	51142	1.65719	0
					RN7SKP79	106480857	0.647402	0.0808264																										ZNF830	91603	-0.891883	0.0498714									RPS6	6194	1.65718	0
					CYTH4	27128	0.647448	0.0763325																										RNF168	165918	-0.891694	0.0685642									EPRS1	2058	1.65688	0
					ICE2	79664	0.647462	0.0894663																										IMPDH2	3615	-0.891498	0.0823744									XPO1	7514	1.65676	0
					KANK3	256949	0.64757	0.0811282																										NET1	10276	-0.891441	0.0402789									RFC1	5981	1.6564	0
					LARGE2	120071	0.647586	0.0926279																										LINC00612	253128	-0.890781	0.0571746									SLK	9748	1.65621	0
					ABHD11	83451	0.647689	0.0897554																										LYRM7	90624	-0.890779	0.0864192									EIF3F	8665	1.65616	0
					GIGYF1	64599	0.647839	0.0922163																										UBE2V2	7336	-0.890741	0.0628703									AFDN	4301	1.65595	0
					BTF3L4P4	100506061	0.647881	0.0635088																										URI1	8725	-0.890605	0.0498714									PRR3	80742	1.65586	0
					CYP4F10P	646575	0.647971	0.0822646																										NFIB	4781	-0.890168	0.0408059									VAMP2	6844	1.65576	0
					TBK1	29110	0.648048	0.0838025																										RPL21P28	100131205	-0.890028	0.0314499									CBFB	865	1.65566	0
					OOEP	441161	0.648191	0.0841465																										GABPA	2551	-0.889825	0.0751267									RAB3IP	117177	1.65555	0
					OR52L1	338751	0.64827	0.0695823																										SNAPC3	6619	-0.88981	0.0206844									VDAC2	7417	1.6555	0
					SDCBPP1	100128930	0.648355	0.0901572																										TRDC	28526	-0.889737	0.0352388									TNKS	8658	1.65544	0
					OR4A40P	390116	0.648394	0.0488234																										DDX47	51202	-0.889602	0.0514361									TMEM167A	153339	1.65527	0
					SEL1L3	23231	0.6484	0.0837252																										LOC100129148	100129148	-0.889463	0.0628703									RMND5A	64795	1.65497	0
					SPECC1P1	100418862	0.648427	0.0786965																										ZNF148	7707	-0.889038	0.0269016									CBLL1	79872	1.65473	0
					HNRNPA1P9	100421389	0.648451	0.0758242																										LPGAT1	9926	-0.888976	0.0965374									NUDC	10726	1.65461	0
					RN7SKP208	106481817	0.648457	0.0700796																										TTC33	23548	-0.888969	0.0176608									FAT1	2195	1.6544	0
					SERPINA6	866	0.648464	0.0838137																										NIPBL	25836	-0.888867	0.0377179									PSORS1C1	170679	1.65424	0
					MORN3	283385	0.648549	0.0537447																										LOC112268150	112268150	-0.888632	0.0269016									AGO3	192669	1.65424	0
					HOXB-AS4	100874351	0.6486	0.0994825																										FDX1	2230	-0.888253	0.0604891									KDM7A	80853	1.65412	0
					SHCBP1	79801	0.648622	0.0701432																										CRIM1-DT	100288911	-0.887915	0.0688894									ZNF608	57507	1.65383	0
					TSPY12P	377997	0.648646	0.0757171																										PHKB	5257	-0.887812	0.0514361									REPS1	85021	1.65369	0
					WHAMM	123720	0.648752	0.0986188																										LOC107984104	107984104	-0.887012	0.0541926									CRCP	27297	1.65365	0
					PDZRN3-AS1	101927249	0.648752	0.0908898																										PAPOLG	64895	-0.886919	0.0823744									SRP54	6729	1.6535	0
					FGF12-AS3	100873988	0.648773	0.0730859																										ANAPC7	51434	-0.886826	0.0377179									SYNGR2	9144	1.65347	0
					KRTAP5-9	3846	0.648834	0.066305																										VAMP3	9341	-0.886769	0.0431267									RPS16	6217	1.65337	0
					LINC02432	100507639	0.648897	0.065508																										ATP5F1C	509	-0.886605	0.0463263									HDGF	3068	1.65336	0
					FAM90A24P	441332	0.648924	0.0938186																										EVI5	7813	-0.88651	0.0447305									MED8	112950	1.65327	0
					DEFB127	140850	0.649101	0.0593601																										APCDD1	147495	-0.886055	0.0262361									ATP5F1B	506	1.65321	0
					ACTG1P9	82	0.649109	0.0831819																										SFT2D1	113402	-0.886036	0.0751267									KPNA2	3838	1.65312	0
					CER1	9350	0.649276	0.0488234																										ARL8A	127829	-0.885976	0.0706264									CCAR1	55749	1.65298	0
					LINC02385	105369948	0.649423	0.0862496																										UBE2B	7320	-0.885567	0.0514361									UTP20	27340	1.65295	0
					POTEKP	440915	0.649507	0.0816868																										CSNK1G3	1456	-0.884403	0.0498714									RBBP5	5929	1.65278	0
					SEPHS1P1	168474	0.649568	0.0833678																										PPFIBP1	8496	-0.884219	0.0773923									TIMP3	7078	1.65263	0
					RFPL4A	342931	0.649649	0.0648579																										UBR3	130507	-0.884188	0.0864192									RPRD2	23248	1.65263	0
					LINC00390	105370183	0.649653	0.0648579																										TXLNG	55787	-0.882103	0.0226826									SRP68	6730	1.65263	0
					OR11I1P	81479	0.649656	0.0693268																										LINC01003	100128822	-0.881913	0.0304322									RETREG2	79137	1.65251	0
					ASS1P11	340274	0.649826	0.0729431																										BUD31	8896	-0.881573	0.0514361									MORF4L2	9643	1.65221	0
					PLEKHA8	84725	0.649915	0.0870205																										CLDN12	9069	-0.881531	0.060703									RPS5	6193	1.65214	0
					BNIP3P28	106481966	0.650091	0.0981934																										BBOF1	80127	-0.88151	0.092175									ERGIC3	51614	1.65193	0
					FAP	2191	0.650148	0.0925592																										RNVU1-3	101954272	-0.880518	0.0688894									USP14	9097	1.65191	0
					LINC02290	105370540	0.65018	0.0838471																										CDS1	1040	-0.880327	0.0447305									RPS27A	6233	1.65184	0
					DEFA7P	724067	0.650228	0.0743656																										DIPK2A	205428	-0.879944	0.0392149									RPL27A	6157	1.6517	0
					RPL12P25	100270926	0.650238	0.0801424																										LOC105378482	105378482	-0.878755	0.0615966									NDUFAB1	4706	1.65168	0
					LMCD1-AS1	100288428	0.650243	0.0906239																										EMP3	2014	-0.878702	0.0549514									TPT1	7178	1.65159	0
					LINC00189	193629	0.650301	0.0632441																										SGPL1	8879	-0.878675	0.0311177									CLCN3	1182	1.65147	0
					OR2AT4	341152	0.650334	0.0742911																										CANX	821	-0.878381	0.0463263									PSMD11	5717	1.65147	0
					MYO16-AS1	100885782	0.650398	0.0718912																										RPL36	25873	-0.878336	0.0604891									NPAP1	23742	1.6514	0
					NAPGP2	100422429	0.650459	0.0585315																										BRAF	673	-0.87833	0.0232448									XG	7499	1.65137	0
					TTLL6	284076	0.650527	0.087899																										SRPRB	58477	-0.878294	0.0402789									STRIP1	85369	1.65129	0
					HIST2H4B	554313	0.650792	0.0764384																										S100A2	6273	-0.878093	0.0571746									SPINK5	11005	1.65125	0
					MRPS21P6	359770	0.650816	0.0730859																										ORC5	5001	-0.877708	0.053504									ENO1	2023	1.65124	0
					RPS6P15	100129732	0.650895	0.0651518																										TMEM87A	25963	-0.877197	0.0571746									DSC3	1825	1.65123	0
					CENPF	1063	0.650967	0.0929801																										SAMM50	25813	-0.87601	0.0793503									ZNF708	7562	1.651	0
					ACTBP6	66	0.650987	0.0863151																										LINC01548	728409	-0.875896	0.0835233									ANP32A	8125	1.65099	0
					NPM1P52	100422272	0.650991	0.0735581																										SEC31A	22872	-0.875492	0.0685642									PSMD7	5713	1.65089	0
					APOA1-AS	104326055	0.651014	0.0822991																										RPP30	10556	-0.874466	0.0463263									WNT2B	7482	1.65085	0
					ATF4P4	100127952	0.651194	0.0554045																										MPZL1	9019	-0.874429	0.0571746									RIC1	57589	1.65074	0
					RPL23AP95	106480338	0.651225	0.0630156																										EIF2S1	1965	-0.874295	0.053504									PPP1R15A	23645	1.65071	0
					SELENOO	83642	0.651314	0.0981797																										RBM17	84991	-0.873766	0.0965374									COPA	1314	1.6507	0
					LPAL2	80350	0.651318	0.0902238																										MIR4704	100616205	-0.873614	0.05795									ABTB3	121551	1.6506	0
					LINC01047	105616982	0.651362	0.0773494																										AMFR	267	-0.873296	0.092175									GXYLT2	727936	1.65043	0
					TPT1P12	100421480	0.651372	0.0943538																										ATRX	546	-0.872718	0.0232448									RTF2	51507	1.65038	0
					TANGO2	128989	0.651389	0.08964																										ANAPC13	25847	-0.872369	0.0232692									PSMC2	5701	1.65036	0
					ZNF605	100289635	0.651631	0.0957515																										CCDC138	165055	-0.871974	0.0615966									YLPM1	56252	1.65034	0
					ACE2	59272	0.651641	0.0507228																										MRPL1	65008	-0.871112	0.0463263									EIF3C	8663	1.65008	0
					CASP1P2	440067	0.651647	0.0816482																										PRPF18	8559	-0.870604	0.0262361									CLPX	10845	1.65002	0
					DKKL1P1	128848	0.651671	0.0816868																										RGS5	8490	-0.869256	0.0377179									FCHO2	115548	1.64998	0
					DNAJB8-AS1	285224	0.651675	0.062803																										PIGP	51227	-0.869184	0.0349796									SELENOT	51714	1.64992	0
					BMS1P7	100133265	0.65187	0.0770592																										RB1CC1	9821	-0.868986	0.0377179									CPLANE1	65250	1.64988	0
					CTD-2270F17.1	101928033	0.651891	0.0897845																										MAPK8	5599	-0.868185	0.0965374									PPP2R1B	5519	1.64986	0
					UBE2Q2P9	106480276	0.651891	0.0523961																										KIF5B	3799	-0.868032	0.05795									UBQLN1	29979	1.64983	0
					FAM209A	200232	0.651967	0.0770592																										OLA1	29789	-0.868027	0.0382087									DENND4C	55667	1.64969	0
					IQSEC2	23096	0.652019	0.0827854																										RPAP3	79657	-0.867646	0.0773923									RAB22A	57403	1.64969	0
					RN7SL116P	106480488	0.652056	0.0980308																										OSBPL11	114885	-0.86753	0.0588761									SDC4	6385	1.64966	0
					WDR91	29062	0.652081	0.0828115																										CHMP2B	25978	-0.866931	0.0604891									HLA-E	3133	1.64944	0
					CACNA1H	8912	0.65231	0.0889034																										LAMP1	3916	-0.866363	0.0848615									UBE2G2	7327	1.64941	0
					ERICH6-AS1	101928085	0.652364	0.0730859																										SLIT2	9353	-0.866254	0.0773923									ATP6V1E1	529	1.64914	0
					COX6CP16	106481965	0.652526	0.0649342																										RPL7L1	285855	-0.866245	0.0382087									CRYBG3	131544	1.64906	0
					RNA5SP294	100873547	0.652562	0.0837368																										ARHGAP27P2	440461	-0.866156	0.0420777									CD164	8763	1.64903	0
					LINC00415	107984009	0.652578	0.0770592																										CCNI	10983	-0.8657	0.0706264									TAOK3	51347	1.64902	0
					TRIM34	53840	0.652659	0.0819184																										ANKRD28	23243	-0.865661	0.0541926									S100A11	6282	1.64896	0
					SNORA63	6043	0.652719	0.0633436																										ICMT	23463	-0.865635	0.0463263									NDST1	3340	1.64888	0
					RRS1	23212	0.65273	0.0885632																										ZC2HC1A	51101	-0.865481	0.0628703									TIMMDC1	51300	1.64878	0
					RAET1K	646024	0.652843	0.0892857																										MACC1	346389	-0.865305	0.0662866									TCP1	6950	1.64861	0
					KRT18P14	119722	0.652857	0.0582601																										GARS-DT	401320	-0.86511	0.0541926									TPM3	7170	1.64829	0
					TRIM51HP	440041	0.653021	0.0932004																										HSPA9	3313	-0.864991	0.0706264									EIF3L	51386	1.64828	0
					ARL6IP4	51329	0.653088	0.0804731																										MORF4L1	10933	-0.864983	0.0452605									RAB5A	5868	1.64787	0
					LINC01914	101929723	0.653151	0.0834666																										PAICS	10606	-0.86489	0.0939467									PPP4R3A	55671	1.64779	0
					SLC26A8	116369	0.653182	0.0963293																										CDC42SE2	56990	-0.864559	0.0642032									ANKRD36C	400986	1.64768	0
					CISH	1154	0.653288	0.0804344																										SH3RF1	57630	-0.864074	0.0420777									GNA13	10672	1.64767	0
					IDI2	91734	0.653318	0.0693268																										IMPAD1	54928	-0.86401	0.0269016									COX17	10063	1.64734	0
					LINC02102	100505625	0.653331	0.0970487																										LCMT1	51451	-0.863991	0.0377179									KIF2A	3796	1.64728	0
					SIGLEC21P	114194	0.653347	0.0638998																										ACTR6	64431	-0.863506	0.0604891									LINC02035	100129550	1.64727	0
					MRPS21P2	359766	0.653414	0.079185																										DEK	7913	-0.86316	0.0170844									ZNF562	54811	1.64727	0
					ESRRB	2103	0.653456	0.0836089																										CFDP1	10428	-0.863148	0.0232692									HBP1	26959	1.64725	0
					RN7SL310P	106479336	0.653491	0.0723815																										GTDC1	79712	-0.863078	0.0983626									MYL12A	10627	1.64703	0
					SNORA43	677824	0.653632	0.0574542																										FAM114A1	92689	-0.862752	0.0402789									FCHSD1	89848	1.64697	0
					C2orf69	205327	0.653649	0.0725893																										TENT2	167153	-0.862322	0.0688894									RPS27	6232	1.64691	0
					BNC2-AS1	111216284	0.653659	0.0787988																										SKP2	6502	-0.862152	0.0731965									RELN	5649	1.64684	0
					OR5H5P	79297	0.653672	0.0734251																										UACA	55075	-0.861722	0.0282715									TTC1	7265	1.64674	0
					C11orf45	219833	0.653731	0.0782684																										CHD2	1106	-0.86141	0.0352388									MICAL1	64780	1.64671	0
					CYP4F35P	284233	0.653873	0.0642018																										ZNF480	147657	-0.861197	0.0402789									GNL3	26354	1.64669	0
					MOCS1	4337	0.653897	0.0693666																										TGFB2	7042	-0.860985	0.0269016									RHEB	6009	1.64619	0
					TUBB8P2	106478982	0.653905	0.0685644																										GLOD4	51031	-0.860641	0.0232448									FAT2	2196	1.64614	0
					FILIP1	27145	0.653927	0.0925592																										HSD17B11	51170	-0.860528	0.0352388									UBE2O	63893	1.64601	0
					MCMDC2	157777	0.654052	0.0848139																										CHD1	1105	-0.860275	0.0474556									TECR	9524	1.64598	0
					NPM1P4	100128903	0.654062	0.0742477																										#N/A	105379177	-0.859436	0.0474556									UBTF	7343	1.64588	0
					NXF5	55998	0.654199	0.0550636																										SEMA3D	223117	-0.859003	0.0549514									CHMP5	51510	1.64578	0
					LINC01354	100506795	0.654289	0.0997524																										HSPA14	51182	-0.85881	0.0571746									MON2	23041	1.64576	0
					ANTXR2	118429	0.65435	0.0674704																										LINC01440	102723578	-0.858807	0.0685642									CDK5RAP1	51654	1.64566	0
					POLR2J2	246721	0.654356	0.0668586																										MED14	9282	-0.858654	0.0241417									CIRBP	1153	1.64566	0
					ZNF285B	147711	0.654361	0.0982438																										HSPB3	8988	-0.858504	0.0965374									PLEKHA1	59338	1.64559	0
					RPL17P34	643863	0.65442	0.0762574																										NIPAL1	152519	-0.858203	0.0447305									ZCCHC17	51538	1.64551	0
					TRBV6-1	28606	0.654515	0.0598743																										LCE1B	353132	-0.857966	0.0688894									RPS11	6205	1.64542	0
					MUC21	394263	0.654547	0.0963133																										FAT4	79633	-0.85782	0.0662866									RNF216	54476	1.64536	0
					GPR33	2856	0.654576	0.0771421																										C1orf174	339448	-0.857754	0.0835233									GTPBP1	9567	1.64484	0
					RBP7	116362	0.654636	0.0818157																										COG3	83548	-0.857589	0.0283395									RBM42	79171	1.64482	0
					OR10J3	441911	0.654778	0.0687299																										NIT2	56954	-0.857434	0.0706264									KIF21A	55605	1.64465	0
					LINC02215	102467225	0.654782	0.0685644																										NDUFAF8	284184	-0.857385	0.0299612									WDR59	79726	1.64464	0
					CGA	1081	0.654832	0.0714979																										SBNO1	55206	-0.857307	0.0685642									PSMD6	9861	1.64463	0
					GPR22	2845	0.654949	0.0931151																										LOC105371871	105371871	-0.856767	0.0791206									MIOS	54468	1.6442	0
					RPL7AP10	161406	0.655001	0.0582425																										FYTTD1	84248	-0.856524	0.0642032									CHUK	1147	1.64415	0
					SNX18P15	100419019	0.65504	0.0752307																										FAIM	55179	-0.85609	0.0269016									CASK	8573	1.64414	0
					SLC22A25	387601	0.655272	0.082962																										ZNF350	59348	-0.854927	0.0731965									ZXDC	79364	1.64394	0
					TRAV14DV4	28669	0.655313	0.0862496																										ARRDC3	57561	-0.854875	0.0685642									MTCH1	23787	1.6438	0
					COX5BP8	100859925	0.655347	0.0845939																										MCCC1	56922	-0.854371	0.0791206									TSC22D2	9819	1.64367	0
					VNN2	8875	0.655497	0.0748042																										SF3B4	10262	-0.854206	0.0541926									INTS11	54973	1.64341	0
					MIR876	100126310	0.655497	0.0663354																										ARL15	54622	-0.853558	0.0628703									VKORC1L1	154807	1.64332	0
					UGT1A10	54575	0.655598	0.0883454																										CD9	928	-0.853493	0.0864192									FOXJ3	22887	1.6433	0
					OR1L8	138881	0.655703	0.0807265																										TRAK2	66008	-0.853491	0.0498714									ETFA	2108	1.64328	0
					OR2S1P	392313	0.655796	0.0883435																										IFRD1	3475	-0.853373	0.0463263									RRP36	88745	1.64315	0
					BPESC1	60467	0.655816	0.0907526																										UBLCP1	134510	-0.852994	0.0377179									APOE	348	1.64308	0
					FAM186A	121006	0.655862	0.0847862																										POLK	51426	-0.852987	0.0628703									ARRDC3	57561	1.64299	0
					DBIP2	1623	0.655927	0.0664048																										FAP	2191	-0.852576	0.0688894									EWSR1	2130	1.64298	0
					EME1	146956	0.655981	0.08964																										DHCR7	1717	-0.852561	0.053504									ACTR3	10096	1.64283	0
					C8orf86	389649	0.656004	0.0771022																										LOC105378909	105378909	-0.85254	0.0706264									EIF4EBP2	1979	1.64282	0
					HGD	3081	0.656012	0.0857571																										COA3	28958	-0.852468	0.053504									EMC7	56851	1.64281	0
					OR5D13	390142	0.656364	0.0697993																										OSBPL9	114883	-0.851639	0.0377179									HSD17B10	3028	1.6428	0
					RPSAP36	100128888	0.656563	0.0889034																										EFNA5	1946	-0.85138	0.0835233									ESF1	51575	1.64275	0
					RPL23AP49	653236	0.656609	0.0700914																										MPP7	143098	-0.851287	0.0588761									SFN	2810	1.64267	0
					KRTAP5-11	440051	0.656669	0.0746581																										FAR1	84188	-0.850711	0.0685642									ANKFY1	51479	1.64264	0
					RPL37AP1	140717	0.656715	0.0597658																										GUSBP1	728411	-0.85066	0.0514361									CEMIP2	23670	1.64259	0
					GRIN2C	2905	0.656768	0.0889034																										ERBIN	55914	-0.850542	0.0549514									ROBO1	6091	1.64259	0
					SNORA68	26780	0.656857	0.0670739																										ENTPD1	953	-0.85037	0.0888466									LAMC2	3918	1.64258	0
					OGN	4969	0.656934	0.0771323																										MAPK1	5594	-0.850081	0.0334255									RPL12	6136	1.64252	0
					LINC00917	732275	0.657207	0.0696827																										ERGIC3	51614	-0.84985	0.0662866									CLTA	1211	1.6425	0
					GAPDHP56	100421232	0.657395	0.0787988																										AKAP9	10142	-0.849729	0.060703									ABCA5	23461	1.64224	0
					KLHL21	9903	0.657595	0.0908898																										ZNF638	27332	-0.849283	0.0541926									EFNB2	1948	1.64219	0
					ZNF157	7712	0.657644	0.0828115																										NARS	4677	-0.849214	0.0341639									MYO1E	4643	1.64213	0
					IGLV3-4	28807	0.65782	0.0672213																										JAM2	58494	-0.848424	0.0447305									MRTFB	57496	1.64213	0
					SMIM10	644538	0.657861	0.0887627																										APMAP	57136	-0.848192	0.0773923									HTT	3064	1.64184	0
					RSPO1	284654	0.657863	0.0719349																										ADAM9	8754	-0.847322	0.0835233									MFSD14B	84641	1.64183	0
					MAOA	4128	0.657909	0.0911627																										LEAP2	116842	-0.847281	0.0241417									POLR1A	25885	1.64181	0
					LINC01981	100996624	0.657911	0.0842438																										SYCP3	50511	-0.847232	0.0283395									H1-2	3006	1.64178	0
					VSX2	338917	0.657961	0.087899																										EDF1	8721	-0.846988	0.0965374									SAMD8	142891	1.64173	0
					APONP	100419033	0.657963	0.073873																										LOC105370495	105370495	-0.846407	0.0588761									MYO5B	4645	1.64153	0
					KCTD10P1	100422230	0.658042	0.0605831																										TBPL1	9519	-0.846399	0.0377179									LSMEM1	286006	1.64142	0
					LIMS1	3987	0.658045	0.0951649																										SRD5A3	79644	-0.845685	0.0541926									TRIM28	10155	1.64116	0
					TPK1	27010	0.658168	0.0806179																										NMD3	51068	-0.845272	0.0615966									GAPDH	2597	1.64116	0
					LINC02056	102477328	0.658352	0.067246																										ATF7	11016	-0.845237	0.0269016									ZBTB44	29068	1.64114	0
					OR1M4P	403232	0.658391	0.0610268																										RAB23	51715	-0.845128	0.0514361									RARG	5916	1.64112	0
					DPP3P2	138971	0.658492	0.0987609																										MRPL45	84311	-0.845043	0.0662866									TMBIM6	7009	1.64109	0
					TAF11L14	112488740	0.658507	0.0880739																										ISOC1	51015	-0.844987	0.0283395									IVNS1ABP	10625	1.64086	0
					FAM86KP	100287013	0.658582	0.0874706																										LOC105369147	105369147	-0.844977	0.0474556									H3-3B	3021	1.64049	0
					LINC00308	54143	0.658676	0.0697993																										LIPA	3988	-0.844739	0.0642032									ZC3H15	55854	1.64043	0
					C1QC	714	0.658718	0.0852387																										COP1	64326	-0.844402	0.0888466									TCEAL9	51186	1.64041	0
					HAPLN4	404037	0.6588	0.0639561																										EBLN3P	100506710	-0.844211	0.0486471									ATP5PD	10476	1.64034	0
					MAD2L1BP	9587	0.658845	0.0916293																										CARNMT1	138199	-0.843927	0.0773923									FCF1	51077	1.64029	0
					DUOX2	50506	0.658872	0.0714665																										KLHL8	57563	-0.843635	0.0628703									KMT2B	9757	1.64027	0
					RN7SKP2	100873846	0.658923	0.0566046																										TOM1L1	10040	-0.843534	0.0377179									ANKH	56172	1.64024	0
					LRP4	4038	0.658939	0.0938186																										TLK2	11011	-0.843411	0.0392149									THRAP3	9967	1.64008	0
					RN7SL553P	106480518	0.658981	0.0902556																										CTNNAL1	8727	-0.843338	0.0514361									PLA2G2F	64600	1.63986	0
					ITIH2	3698	0.659066	0.0945162																										OXT	5020	-0.842574	0.0283395									ARRDC4	91947	1.63968	0
					SRRM1P3	100130190	0.65907	0.0758242																										GCC2	9648	-0.842347	0.0549514									FAM210A	125228	1.63962	0
					OR52K3P	390035	0.659082	0.0693666																										DCUN1D4	23142	-0.842142	0.0341639									YIPF3	25844	1.63951	0
					VTN	7448	0.659149	0.0873282																										SRP9	6726	-0.841437	0.0685642									CSNK1A1	1452	1.63942	0
					RPL23AP77	728538	0.659159	0.0767779																										PSMA7	5688	-0.841027	0.0341639									SERINC3	10955	1.6394	0
					NDE1P2	106480247	0.659188	0.0530314																										TRAPPC8	22878	-0.840811	0.05795									STK17B	9262	1.63938	0
					MESP2	145873	0.659372	0.0843109																										RAP1GDS1	5910	-0.840182	0.0823744									CAMSAP2	23271	1.63937	0
					ALG1L8P	645015	0.659393	0.0607873																										PSMD6-AS2	100507062	-0.838655	0.0706264									MAPK8IP3	23162	1.63932	0
					RTL9	57529	0.659422	0.0833601																										NEDD1	121441	-0.838548	0.0304322									ARPC3	10094	1.63907	0
					ZNF423	23090	0.659531	0.0947836																										ZBTB2	57621	-0.838495	0.0571746									RUFY1	80230	1.63901	0
					ARHGAP11B	89839	0.659532	0.0579932																										ACP1	52	-0.838277	0.0888466									CLN8	2055	1.63896	0
					DSTNP4	729454	0.659597	0.0764038																										LARP6	55323	-0.837882	0.05795									HEBP2	23593	1.63889	0
					KLHL7-DT	100775104	0.659614	0.0739748																										LRIG3	121227	-0.837356	0.0848615									EFNA3	1944	1.63856	0
					WNT2	7472	0.659631	0.0860061																										YME1L1	10730	-0.837105	0.0731965									SUMO2	6613	1.63851	0
					EEF1A1P16	387845	0.659647	0.0889592																										ATP6V1B2	526	-0.836882	0.0428118									SCD	6319	1.63849	0
					CDCA4P1	100420502	0.65969	0.0506786																										ZNF570	148268	-0.836412	0.0226826									TPGS2	25941	1.63846	0
					OR2Z1	284383	0.659753	0.0837368																										MLH1	4292	-0.836261	0.0706264									ARHGAP12	94134	1.63841	0
					PRAC2	360205	0.659777	0.0831018																										PRRC1	133619	-0.835997	0.092175									VPS39	23339	1.6384	0
					OR2A2	442361	0.659808	0.0730859																										MFSD1	64747	-0.835952	0.0773923									UBE4A	9354	1.63839	0
					LINC02582	100505817	0.659814	0.0893392																										TP53BP2	7159	-0.835898	0.0541926									GPBP1	65056	1.63808	0
					STATH	6779	0.659833	0.0859862																										EEA1	8411	-0.835537	0.0588761									DLGAP4	22839	1.63796	0
					ABCC2	1244	0.659834	0.0856954																										MIR3148	100422876	-0.834873	0.0685642									ODC1	4953	1.63795	0
					LRRC4B	94030	0.660011	0.0985343																										NFKB1	4790	-0.834775	0.0311177									AKAP8L	26993	1.63786	0
					LINC01635	101928043	0.660036	0.0931151																										PGRMC1	10857	-0.834693	0.0282715									NOTCH1	4851	1.63784	0
					MTCO1P53	107075285	0.660039	0.0999311																										ATP6V0D1	9114	-0.834429	0.0773923									KDM3B	51780	1.6377	0
					NHP2P1	414200	0.660057	0.068629																										TRIM33	51592	-0.834409	0.0642032									HADHA	3030	1.63765	0
					OR7G15P	403300	0.66011	0.07757																										TIMM21	29090	-0.833873	0.0377179									KLF10	7071	1.63751	0
					KLF3P1	651815	0.660152	0.0689123																										ZC3H15	55854	-0.833552	0.0604891									TAOK1	57551	1.6375	0
					NREP-AS1	100873948	0.660188	0.0691399																										KDELR3	11015	-0.833264	0.0688894									MBNL2	10150	1.63745	0
					LINC02382	100506107	0.660255	0.0868058																										GOLPH3L	55204	-0.833004	0.0662866									HSPA8	3312	1.63704	0
					ISLR	3671	0.660285	0.0964909																										MTMR3	8897	-0.832992	0.0282715									AP1G1	164	1.63702	0
					OR2W2P	81694	0.660335	0.0981797																										SMC5	23137	-0.832988	0.0888466									PPFIBP2	8495	1.63699	0
					EEF1GP6	100421733	0.660348	0.0670039																										PGM2	55276	-0.832819	0.0428118									DSC2	1824	1.63682	0
					BCAS2P2	100421045	0.660366	0.0720644																										EPS15	2060	-0.832783	0.0253822									FAM193B	54540	1.6368	0
					ARRDC3-AS1	100129716	0.660389	0.0958829																										AMD1	262	-0.83254	0.0474556									ANO6	196527	1.63679	0
					PCDHA13	56136	0.660416	0.0823863																										ATG12	9140	-0.832445	0.0773923									LAP3	51056	1.63674	0
					ALG1L	200810	0.66058	0.0741799																										LOC105378011	105378011	-0.831929	0.0149654									COG3	83548	1.63664	0
					KRTAP21-4P	337986	0.660669	0.0648103																										MAST4-AS1	101928794	-0.831711	0.0823744									PDZRN3	23024	1.6366	0
					MTCO3P15	107075154	0.660728	0.0746638																										INSIG1	3638	-0.831096	0.0706264									TRA2B	6434	1.63654	0
					GEMIN2	8487	0.660752	0.0978418																										AK9	221264	-0.830743	0.0431267									ERP29	10961	1.63624	0
					OR52A1	23538	0.660819	0.0786689																										A2M-AS1	144571	-0.829998	0.0420777									MARF1	9665	1.63614	0
					TMEM156	80008	0.660966	0.0819184																										MEA1	4201	-0.829968	0.0588761									NKTR	4820	1.63596	0
					ZDHHC16	84287	0.661303	0.0896608																										IPO8	10526	-0.829727	0.0269016									ARIH2	10425	1.63568	0
					ZNF355P	100505852	0.661433	0.0742065																										HNRNPAB	3182	-0.829596	0.0447305									TNK2	10188	1.63555	0
					TRIM74	378108	0.661469	0.0611311																										RSRC2	65117	-0.829291	0.0498714									ZHX3	23051	1.63551	0
					RN7SL393P	106481756	0.661476	0.0645682																										SBDSP1	155370	-0.829195	0.053504									MBTD1	54799	1.63548	0
					CAPS2	84698	0.661486	0.0921249																										MDH1	4190	-0.828893	0.0314499									DAGLB	221955	1.63542	0
					GLUD1P4	2750	0.661565	0.0563408																										MSRB3	253827	-0.828806	0.0628703									EIF2A	83939	1.63537	0
					GALK1	2584	0.661708	0.0841879																										COPS2	9318	-0.828761	0.0498714									NIBAN1	116496	1.63501	0
					GSTA3	2940	0.661738	0.0867337																										FAM214A	56204	-0.828747	0.0751267									EMP1	2012	1.63486	0
					SLC25A20	788	0.661775	0.0784033																										COX11	1353	-0.828522	0.0773923									ATL2	64225	1.63478	0
					TRBV20OR9-2	6962	0.662005	0.0679538																										KIF1BP	26128	-0.828458	0.053504									OS9	10956	1.63473	0
					RN7SL677P	106479470	0.662184	0.0641867																										PAK1IP1	55003	-0.828294	0.0888466									ZKSCAN1	7586	1.63463	0
					PRELID3BP7	730974	0.662261	0.0799359																										DCTD	1635	-0.828262	0.0382087									CMTR1	23070	1.63452	0
					LINC00240	100133205	0.662309	0.0860893																										PRDX1	5052	-0.827478	0.0662866									FGD5-AS1	100505641	1.63439	0
					HSPE1P12	100286954	0.662324	0.0639227																										NDC1	55706	-0.826828	0.0662866									FKBP2	2286	1.63401	0
					YTHDF1P1	402220	0.662389	0.0960882																										ATXN10	25814	-0.82643	0.0731965									RBM12	10137	1.63401	0
					LINC00606	285370	0.66244	0.066468																										UBA3	9039	-0.826246	0.0731965									PEA15	8682	1.63397	0
					RPS6P12	100270867	0.662482	0.08964																										AVL9	23080	-0.826054	0.0246921									PANX1	24145	1.63396	0
					RNA5SP284	100873537	0.662519	0.047706																										IMPACT	55364	-0.825902	0.0662866									PPP4C	5531	1.63363	0
					OR9I1	219954	0.662549	0.0788766																										STRN3	29966	-0.825812	0.0382087									SLC25A3	5250	1.63363	0
					PIAS1	8554	0.662578	0.0973973																										PRC1	9055	-0.824951	0.0939467									BCL2L1	598	1.63362	0
					TTC23L	153657	0.662603	0.0765201																										TPGS2	25941	-0.824344	0.092175									STRBP	55342	1.63344	0
					TRAV33	28649	0.66262	0.0644045																										UPF2	26019	-0.824314	0.0408059									HERPUD1	9709	1.63337	0
					CD70	970	0.662702	0.0753235																										CADM1	23705	-0.824216	0.0706264									ACOX3	8310	1.63334	0
					RBMY2TP	379008	0.662714	0.0728134																										NAE1	8883	-0.823746	0.0571746									PHF14	9678	1.63307	0
					RN7SL478P	106481053	0.662757	0.0748247																										DDX3X	1654	-0.823028	0.0615966									ZCRB1	85437	1.63295	0
					RNU6ATAC16P	106479550	0.662796	0.0685644																										CBX5	23468	-0.822657	0.0420777									SEMA4A	64218	1.63277	0
					IGHV3-13	28449	0.662946	0.052498																										RAB1A	5861	-0.822596	0.05795									RPL35A	6165	1.63275	0
					HTR2A-AS1	100874082	0.663065	0.0836089																										ASH1L	55870	-0.822038	0.0588761									DDX18	8886	1.63262	0
					LINC02493	101929123	0.663066	0.0633436																										MIR7-1	407043	-0.821901	0.0965374									ABHD5	51099	1.63253	0
					CD300E	342510	0.663074	0.0735052																										CEP76	79959	-0.821732	0.0514361									IK	3550	1.6325	0
					HNRNPA1P23	100130002	0.663124	0.0814046																										CD99P1	401577	-0.821711	0.0314499									FBXO22	26263	1.6325	0
					MYEF2	50804	0.663144	0.0958829																										CSNK2A2	1459	-0.821546	0.0685642									N4BP2	55728	1.63245	0
					ZNF788	388507	0.663147	0.0838025																										CREBBP	1387	-0.821084	0.0688894									ATP2C1	27032	1.63238	0
					PLA2G1B	5319	0.663234	0.0780942																										CDC42	998	-0.820801	0.0498714									HSPA2	3306	1.63237	0
					C11orf98P1	106480289	0.663294	0.0777644																										MIR766	768218	-0.820441	0.0628703									RPL9	6133	1.63236	0
					SLC38A9	153129	0.663357	0.0978673																										MAP3K21	84451	-0.820407	0.0377179									LMBR1	64327	1.63185	0
					FBXW11P1	54099	0.66346	0.0788677																										MAP7D3	79649	-0.820058	0.053504									DDX1	1653	1.63181	0
					TRAPPC13P1	646193	0.663538	0.0762995																										FOXP2	93986	-0.819259	0.0751267									CALM1	801	1.63154	0
					LINC02479	105377420	0.663689	0.0804668																										R3HDM1	23518	-0.818914	0.0463263									WDTC1	23038	1.63153	0
					MYOT	9499	0.66374	0.0820954																										MSN	4478	-0.817832	0.0402789									TMF1	7110	1.63148	0
					PRH2	5555	0.663818	0.0616064																										ZNF337-AS1	102724826	-0.81757	0.0241417									COX6B1	1340	1.63146	0
					AP3B2	8120	0.66392	0.0807727																										AQP9	366	-0.817445	0.0463263									CST3	1471	1.63139	0
					LINC01139	339535	0.663947	0.0867288																										CTBS	1486	-0.817187	0.0688894									MRPS25	64432	1.63108	0
					RNU2-8P	106480200	0.663949	0.0691077																										ROMO1	140823	-0.817051	0.0210915									CDK6	1021	1.63105	0
					OR10G7	390265	0.663978	0.0875499																										USP6NL	9712	-0.817025	0.0474556									H2BC12	85236	1.63083	0
					GALNT16	57452	0.664106	0.0786616																										CAST	831	-0.816637	0.0751267									ANKRD22	118932	1.6308	0
					ZC3H18	124245	0.664117	0.0788312																										LOC105379720	105379720	-0.816099	0.0864192									BICD2	23299	1.63078	0
					GPATCH4	54865	0.664145	0.0955863																										SCPEP1	59342	-0.816004	0.0474556									ASXL2	55252	1.63066	0
					UBE2FP2	101060189	0.664146	0.0659176																										NOL7	51406	-0.815749	0.05795									SLBP	7884	1.63053	0
					LINC02380	101928851	0.664156	0.0695823																										AHI1	54806	-0.815678	0.0486471									UBA52	7311	1.63042	0
					AACSP1	729522	0.664183	0.094167																										SNTB2	6645	-0.815622	0.0377179									FBXO25	26260	1.63041	0
					BTBD17	388419	0.66434	0.0921249																										BCL2L12	83596	-0.815381	0.0402789									EFR3A	23167	1.63034	0
					FAM243B	102723451	0.664394	0.0667693																										STAG2	10735	-0.815094	0.0642032									TSPAN7	7102	1.63024	0
					OR5B17	219965	0.664462	0.0608321																										LIN7B	64130	-0.814984	0.0604891									RPS20	6224	1.63019	0
					SAMD12	401474	0.664504	0.0785389																										POC1B	282809	-0.814824	0.0241417									OXSR1	9943	1.63006	0
					HMGN1P36	728851	0.664538	0.0672746																										CHMP4A	29082	-0.81457	0.0628703									EOGT	285203	1.63001	0
					DUX4L16	728169	0.66462	0.0717138																										LMBRD2	92255	-0.81432	0.0402789									CD81	975	1.62995	0
					TYR	7299	0.664699	0.0611595																										RBBP5	5929	-0.814248	0.0615966									RPL41	6171	1.62966	0
					LINC00888	100505687	0.664745	0.0934783																										SH3BGRL	6451	-0.814149	0.0751267									SQLE	6713	1.6296	0
					CLUHP5	100418745	0.664854	0.0491189																										NPTN	27020	-0.812787	0.0604891									IPPK	64768	1.62945	0
					RPL36AP55	100420206	0.664898	0.0761016																										TUBB4A	10382	-0.812638	0.0688894									RIF1	55183	1.62943	0
					LGI2	55203	0.664958	0.0942446																										UFD1	7353	-0.812168	0.0408059									KDM6A	7403	1.62929	0
					TESMIN	9633	0.664961	0.0921249																										CAT	847	-0.811477	0.053504									RPL32	6161	1.62926	0
					RCC1	1104	0.665035	0.0795145																										ADAM10	102	-0.810765	0.0541926									H1-4	3008	1.62922	0
					MTCO1P28	107075169	0.665065	0.0953523																										SPATA6	54558	-0.81065	0.0823744									FAM133B	257415	1.62916	0
					TYMSP1	100419610	0.66513	0.0587907																										KIF21A	55605	-0.810264	0.0751267									UBE3C	9690	1.62879	0
					DNM3	26052	0.665224	0.0963289																										CD180	4064	-0.810206	0.0282715									S100A16	140576	1.62874	0
					OR51D1	390038	0.665232	0.0771323																										ZC3H14	79882	-0.809869	0.0447305									TLE1	7088	1.62871	0
					MRPS36P2	347706	0.665268	0.0780942																										MIF	4282	-0.809544	0.0791206									ATXN7L3B	552889	1.62869	0
					ZNF571-AS1	100507433	0.665277	0.082184																										FYN	2534	-0.809488	0.0793503									MFSD1	64747	1.62869	0
					DIMT1	27292	0.665306	0.0860061																										UTP6	55813	-0.809065	0.0685642									TMEM63B	55362	1.62858	0
					DBIL5P2	100169989	0.665321	0.075125																										ORMDL1	94101	-0.809009	0.0571746									TOR1AIP2	163590	1.62857	0
					GCNT2P	644378	0.665379	0.0659509																										SIPA1L1	26037	-0.808187	0.0474556									NDUFB7	4713	1.62845	0
					EEF1A1P8	389179	0.665393	0.0783715																										TMEM161B	153396	-0.808014	0.0541926									ACTN1	87	1.62842	0
					SLC25A40	55972	0.665427	0.0798651																										ACAT1	38	-0.807554	0.0452605									ZNF121	7675	1.62821	0
					CYP4F36P	100422235	0.665448	0.0747062																										SDC4	6385	-0.807491	0.060703									NAB2	4665	1.62788	0
					NRON	641373	0.665598	0.0535429																										ABHD5	51099	-0.807472	0.0731965									LINC01968	100507391	1.62781	0
					VCX3A	51481	0.665611	0.0731924																										LRPPRC	10128	-0.807163	0.0447305									GARRE1	9710	1.62749	0
					NBEAL1	65065	0.665772	0.0932004																										ECPAS	23392	-0.807154	0.0706264									TBC1D22A	25771	1.62743	0
					RERGL	79785	0.665867	0.0831819																										HIVEP2	3097	-0.80695	0.0751267									GOLIM4	27333	1.6274	0
					MYL1	4632	0.665979	0.0767779																										FAM49B	51571	-0.80666	0.0751267									ENDOU	8909	1.62735	0
					FSD2	123722	0.665981	0.0824332																										DUS4L	11062	-0.806541	0.0604891									BUD31	8896	1.62732	0
					LINC01443	400644	0.666132	0.0801399																										CTNNB1	1499	-0.806418	0.0474556									FAF2	23197	1.62718	0
					LINC02310	105370496	0.6662	0.0572533																										TLK1	9874	-0.806133	0.0349796									PPP1R2	5504	1.62712	0
					LINC02107	105374731	0.66628	0.0596575																										KRCC1	51315	-0.806104	0.0571746									STARD10	10809	1.62709	0
					TMEM59L	25789	0.666324	0.0888066																										TXNL1	9352	-0.805936	0.0888466									SECISBP2L	9728	1.62708	0
					MRPL42P3	359746	0.666395	0.0507418																										ASAH1	427	-0.805821	0.0463263									SOS1	6654	1.62703	0
					PPP1R10P1	100422381	0.666443	0.0687953																										LOC105370333	105370333	-0.805723	0.0793503									CLK3	1198	1.627	0
					CCDC18-AS1	100131564	0.666476	0.0991904																										CRY1	1407	-0.805551	0.0341639									RPS14	6208	1.62693	0
					SRPK3	26576	0.666497	0.0897845																										PBX1	5087	-0.805451	0.0615966									ELAC2	60528	1.62693	0
					FRRS1L	23732	0.666621	0.0759945																										ZNF709	163051	-0.80527	0.0706264									C6orf62	81688	1.62691	0
					PRF1	5551	0.666626	0.0665711																										IFITM1	8519	-0.804549	0.0604891									TCF25	22980	1.62684	0
					TMSB4Y	9087	0.666661	0.0905373																										PCBD1	5092	-0.804307	0.0864192									LPCAT2	54947	1.62682	0
					SLC13A2	9058	0.666665	0.0799705																										DOCK11	139818	-0.804071	0.0706264									ALDH3B2	222	1.62671	0
					SAP30L	79685	0.666768	0.0838471																										FIBIN	387758	-0.803977	0.0420777									TANK	10010	1.62654	0
					MYLKP1	9430	0.666788	0.0934883																										TAOK3	51347	-0.803955	0.0474556									TMEM248	55069	1.6265	0
					CCKAR	886	0.667071	0.0919327																										CCDC68	80323	-0.803516	0.0428118									DCAF1	9730	1.62637	0
					OR10AE1P	81486	0.667107	0.0504102																										CRYGC	1420	-0.803166	0.0514361									RNF19B	127544	1.6263	0
					RAB6C-AS1	100131320	0.667107	0.0528998																										ZNF3	7551	-0.803162	0.0588761									CNOT8	9337	1.62619	0
					TPM3P6	653758	0.667148	0.0735052																										BEX3	27018	-0.802997	0.0170844									RAD23A	5886	1.62615	0
					UBE2L2	100506424	0.667242	0.0693666																										RAB2A	5862	-0.802962	0.0447305									TNIP1	10318	1.62561	0
					WASF3	10810	0.667435	0.0922868																										LRRC15	131578	-0.80288	0.0420777									RMRP	6023	1.62556	0
					MTND1P15	100288998	0.667575	0.0934783																										TTC39B	158219	-0.802502	0.0864192									IL17RC	84818	1.62544	0
					LINC02587	101927524	0.667576	0.0772693																										S1PR3	1903	-0.802024	0.0463263									PRR9	574414	1.62537	0
					HOMER2P1	317768	0.667589	0.0752307																										ADGRL2	23266	-0.801791	0.0486471									ECHDC1	55862	1.62523	0
					FAM78B	149297	0.667619	0.0932757																										LIG4	3981	-0.801644	0.0514361									PSMB6	5694	1.62495	0
					SDF2	6388	0.667619	0.0833601																										VPS26A	9559	-0.800599	0.0773923									ANKRD50	57182	1.62486	0
					LINC02356	105369984	0.667703	0.0956771																										LOC105369477	105369477	-0.800102	0.0392149									RPL23A	6147	1.62481	0
					RPL23AP93	100288802	0.667756	0.0651571																										AFF1	4299	-0.800071	0.0571746									PTMS	5763	1.62478	0
					MAGEB1	4112	0.667825	0.0859012																										GGCT	79017	-0.799971	0.0688894									ADIPOR1	51094	1.62478	0
					DDX3P3	650560	0.667831	0.0702735																										ELP1	8518	-0.799964	0.0377179									SNHG3	8420	1.62477	0
					CPNE5	57699	0.667835	0.0563646																										LCE2A	353139	-0.799352	0.0965374									MXRA7	439921	1.62476	0
					VN1R51P	100312801	0.667892	0.0585315																										LOC107985871	107985871	-0.799003	0.0514361									PTTG1IP	754	1.6247	0
					FAM213AP1	100420900	0.66791	0.0868058																										BARD1	580	-0.798837	0.0685642									SMARCD2	6603	1.62451	0
					TRAV8-1	28685	0.667924	0.0688392																										METAP2	10988	-0.798826	0.0269016									YWHAB	7529	1.6243	0
					LINC02153	286114	0.667963	0.0815921																										RNF125	54941	-0.798608	0.0311177									RALA	5898	1.62426	0
					RPS23P4	100271092	0.668072	0.067246																										HAX1	10456	-0.797916	0.0549514									FLNA	2316	1.62421	0
					KCNH1-IT1	100874296	0.668164	0.0740078																										PTPN12	5782	-0.797736	0.0549514									PRKACA	5566	1.62417	0
					LINC01555	439927	0.668171	0.0972846																										NAT10	55226	-0.796963	0.0402789									ESRP1	54845	1.62406	0
					SPINK4	27290	0.668493	0.0526098																										TRIM6	117854	-0.796282	0.0352388									MTA2	9219	1.62371	0
					RPL26P35	100128115	0.668512	0.0488234																										MLLT3	4300	-0.795256	0.0848615									PTBP1	5725	1.62362	0
					BTBD8	284697	0.668517	0.0934783																										CEBPZ	10153	-0.79471	0.0382087									MAGT1	84061	1.62311	0
					N6AMT1	29104	0.668532	0.0919563																										KTN1	3895	-0.794604	0.0604891									TALDO1	6888	1.62299	0
					NIFKP4	100128707	0.668568	0.0804344																										COMMD1	150684	-0.794536	0.0685642									PRDX6	9588	1.62295	0
					C6orf48	50854	0.668602	0.0869713																										NMI	9111	-0.794421	0.0588761									KRTAP2-3	730755	1.6229	0
					LINC01875	101927362	0.668613	0.0494161																										KIAA2013	90231	-0.794413	0.0352388									ACTR2	10097	1.62286	0
					VTA1P2	100128412	0.66864	0.0771421																										UTP18	51096	-0.794375	0.0731965									ARF1	375	1.62227	0
					EBF2	64641	0.668689	0.090777																										PRDX5	25824	-0.793959	0.05795									HNRNPUL2	221092	1.62215	0
					RNA5SP262	100873516	0.668745	0.0557747																										CDC42EP3	10602	-0.793786	0.0498714									ELOB	6923	1.62211	0
					PUDPP3	391242	0.668784	0.0932004																										RO60	6738	-0.79359	0.0498714									MDM2	4193	1.62206	0
					HAUS5	23354	0.668805	0.0771652																										MCM8	84515	-0.793297	0.0514361									SH3BGRL3	83442	1.6219	0
					RPL34P34	342994	0.668855	0.0831819																										AHCYL2	23382	-0.792786	0.0463263									SESN3	143686	1.62188	0
					USP9YP3	387364	0.668997	0.0658219																										LOC101928978	101928978	-0.792528	0.0588761									ROCK1	6093	1.62178	0
					LHX3	8022	0.669117	0.0937655																										WDR82	80335	-0.792476	0.053504									UBE4B	10277	1.62177	0
					EEF1A1P42	442215	0.66914	0.0691399																										RUFY2	55680	-0.791985	0.0751267									PDCD4	27250	1.62163	0
					DNM1P47	100216544	0.669186	0.0798957																										SEC24B	10427	-0.791586	0.0628703									FAHD1	81889	1.62155	0
					RPSAP34	100270876	0.669342	0.0747522																										USP14	9097	-0.79118	0.0447305									HMGCS1	3157	1.62136	0
					TEDDM2P	127671	0.669556	0.0837368																										CINP	51550	-0.790854	0.0773923									ACOT7	11332	1.62124	0
					LINC01185	400957	0.669605	0.0784033																										OSBPL1A	114876	-0.790852	0.060703									ATG2A	23130	1.62121	0
					TPRKBP2	106480804	0.669674	0.0664048																										LRRC49	54839	-0.790822	0.0282715									PTPRF	5792	1.6212	0
					PRR32	100130613	0.669676	0.079071																										STYX	6815	-0.790274	0.0835233									ME1	4199	1.62103	0
					SLC22A7	10864	0.669785	0.0746638																										WASHC4	23325	-0.790166	0.0662866									QKI	9444	1.62084	0
					ZNF383	163087	0.669834	0.0839215																										TBC1D5	9779	-0.790154	0.0965374									AAGAB	79719	1.62081	0
					ABCD1P2	26983	0.669873	0.046454																										PIK3R4	30849	-0.790044	0.0431267									C2orf49	79074	1.62067	0
					LINC01333	101929082	0.669968	0.0752242																										CCDC59	29080	-0.79	0.0514361									THUMPD1	55623	1.62066	0
					IGLV7-46	28775	0.670052	0.0659509																										PIKFYVE	200576	-0.789739	0.053504									BAHD1	22893	1.62041	0
					ZNF962P	729501	0.670069	0.0986308																										EHBP1	23301	-0.7897	0.0773923									METTL9	51108	1.62006	0
					DOC2B	8447	0.67007	0.0729431																										CACNG8	59283	-0.788817	0.0864192									CWF19L2	143884	1.62004	0
					CSMD2-AS1	402779	0.670098	0.0688392																										SRSF5	6430	-0.788661	0.0447305									NMRAL1	57407	1.61987	0
					LINC02300	105370422	0.670119	0.0588347																										APLF	200558	-0.788024	0.0541926									RUVBL2	10856	1.61976	0
					GAPDHP50	100421236	0.670282	0.070478																										USP30	84749	-0.787929	0.0588761									RASGEF1B	153020	1.61967	0
					TPTE2	93492	0.67034	0.0735052																										EMC7	56851	-0.787679	0.0793503									SEC11C	90701	1.61955	0
					TMEM198	130612	0.670474	0.0921605																										OPA1	4976	-0.787315	0.0773923									TMEM41A	90407	1.61946	0
					SMIM17	147670	0.670475	0.0697993																										OTUD6B-AS1	100506365	-0.787062	0.0498714									PSMD4	5710	1.61943	0
					MIPOL1	145282	0.670489	0.0746421																										MANF	7873	-0.787048	0.0965374									MAP4K5	11183	1.61937	0
					ANP32D	23519	0.67051	0.0951244																										EFCAB7	84455	-0.786928	0.0392149									ATOX1	475	1.61935	0
					ADGRD2	347088	0.670654	0.0990124																										LRIF1	55791	-0.786466	0.0402789									XPNPEP3	63929	1.61928	0
					MORC2	22880	0.670687	0.0940831																										KDM3A	55818	-0.786327	0.0428118									ARK2N	147339	1.61918	0
					MTCO1P21	107075164	0.670747	0.0893332																										SOS1	6654	-0.786287	0.0751267									SGTA	6449	1.61916	0
					LINC00381	100874151	0.670799	0.0818575																										SNX6	58533	-0.786244	0.0685642									MAT2A	4144	1.6191	0
					NAALAD2	10003	0.670915	0.0795407																										ZNF710-AS1	109729181	-0.785972	0.0498714									PSME3	10197	1.61906	0
					MGST1	4257	0.67093	0.0875336																										ZNF146	7705	-0.785963	0.0463263									FNBP1	23048	1.6189	0
					TBX20	57057	0.670951	0.094201																										ALG2	85365	-0.78587	0.0382087									RPS29	6235	1.61834	0
					PHKA2-AS1	100132163	0.670983	0.075361																										COL3A1	1281	-0.785052	0.0983626									FAM168B	130074	1.61822	0
					ADRA2B	151	0.670984	0.0884864																										PPIP5K2	23262	-0.784989	0.0402789									HSPB8	26353	1.61821	0
					LINC02588	102725045	0.671	0.0719955																										TFG	10342	-0.784728	0.0628703									PPIG	9360	1.6181	0
					TMF1P1	106480320	0.671244	0.0719349																										NFE2L2	4780	-0.784686	0.0486471									TRAPPC11	60684	1.61802	0
					TDGF1	6997	0.671259	0.0847829																										MPLKIP	136647	-0.784622	0.0571746									COBL	23242	1.61793	0
					CCL1	6346	0.671385	0.0602744																										TES	26136	-0.784406	0.0571746									FBXL5	26234	1.61792	0
					CDH24	64403	0.671386	0.0855482																										LOC100996664	100996664	-0.784232	0.05795									SCARNA7	677767	1.61784	0
					KARSP3	100132079	0.6714	0.0806423																										MRPL42	28977	-0.78407	0.0336723									NBPF14	25832	1.61778	0
					LINC02185	101927311	0.671485	0.0777644																										CCDC88A	55704	-0.783954	0.0377179									RPS3A	6189	1.61778	0
					RPL12P18	729760	0.671536	0.067662																										ARL6IP1	23204	-0.783952	0.0474556									ATE1	11101	1.61771	0
					MB	4151	0.671546	0.0685644																										CKAP5	9793	-0.783888	0.0514361									SPAG7	9552	1.61757	0
					LINC01955	105374847	0.671711	0.0581132																										HACE1	57531	-0.783587	0.0299612									HARS1	3035	1.61738	0
					POM121L3P	651452	0.671768	0.0791666																										PAG1	55824	-0.783555	0.05795									NBPF9	400818	1.61733	0
					MDC1	9656	0.671833	0.0677516																										KITLG	4254	-0.783339	0.0402789									CDC42EP1	11135	1.61717	0
					CATSPERE	257044	0.671839	0.0833604																										LOC107983959	107983959	-0.783225	0.0791206									TXNRD1	7296	1.61705	0
					VKORC1	79001	0.672067	0.0892857																										LOC110091776	110091776	-0.782839	0.0965374									JMJD1C	221037	1.61705	0
					MCRIP2	84331	0.67213	0.0977058																										CD1A	909	-0.782708	0.0615966									TNS4	84951	1.61701	0
					RBM22P13	100130603	0.67214	0.0585162																										RB1	5925	-0.782108	0.0541926									DR1	1810	1.61694	0
					LINC01554	202299	0.672151	0.0960882																										SPDL1	54908	-0.781735	0.0685642									RIOX2	84864	1.61682	0
					OR4C11	219429	0.672185	0.0693666																										LAPTM5	7805	-0.781699	0.0377179									PDIA6	10130	1.61663	0
					UBOX5	22888	0.672188	0.0836518																										MYO1E	4643	-0.781424	0.0688894									CCT4	10575	1.61651	0
					TRDV2	28517	0.672189	0.0562036																										GPSM2	29899	-0.781382	0.0662866									DNAJC3	5611	1.61651	0
					LINC00440	100874172	0.672259	0.0614753																										PITHD1	57095	-0.78124	0.0498714									TBC1D17	79735	1.6165	0
					PKNOX2-AS1	103695364	0.672334	0.0798651																										HELLS	3070	-0.78119	0.0311177									IREB2	3658	1.61644	0
					TOR2A	27433	0.672341	0.0948313																										LOC105370325	105370325	-0.780427	0.0864192									ZNF721	170960	1.6164	0
					RPS27AP18	100419548	0.672348	0.0895																										KLHL7	55975	-0.780003	0.0299612									SPCS3	60559	1.61608	0
					RPL12P7	326275	0.672478	0.0523548																										SEC61A1	29927	-0.779944	0.0706264									CEP250	11190	1.6159	0
					GPR89B	51463	0.672568	0.0697993																										TMEM135	65084	-0.779652	0.0463263									CUL2	8453	1.61585	0
					SEZ6	124925	0.672609	0.0942282																										EIF5	1983	-0.779553	0.0571746									RAB5B	5869	1.61572	0
					CR1L	1379	0.672837	0.0731924																										CDC16	8881	-0.778878	0.0706264									PSMA7	5688	1.61569	0
					CICP16	100420203	0.672844	0.0831018																										ATP5F1B	506	-0.778669	0.0662866									RPS4X	6191	1.61544	0
					NDUFB4P4	107075092	0.672893	0.0598174																										CDC42BPA	8476	-0.77864	0.0541926									PDXDC1	23042	1.61517	0
					KRT8P41	283102	0.672929	0.0682242																										SENP7	57337	-0.778381	0.0888466									SCAMP2	10066	1.61494	0
					LINC00092	100188953	0.672961	0.0857425																										TPD52	7163	-0.777855	0.0498714									YTHDC1	91746	1.61492	0
					HELLS	3070	0.673109	0.0804992																										MAP3K4	4216	-0.777849	0.0498714									UBR1	197131	1.61487	0
					SLC22A9	114571	0.673164	0.0677554																										WDR19	57728	-0.777751	0.0299612									SGMS1	259230	1.61486	0
					OR2S2	56656	0.67329	0.0857174																										POLR3D	661	-0.777292	0.0474556									CNOT2	4848	1.61481	0
					LINC02512	107986241	0.673313	0.0841841																										AGFG1	3267	-0.777291	0.0662866									NOLC1	9221	1.61463	0
					ARL2BP	23568	0.673393	0.0506786																										HIST2H2AC	8338	-0.77646	0.0615966									PCYT1A	5130	1.61459	0
					CYP2C18	1562	0.673455	0.0847862																										CXCR4	7852	-0.776368	0.0571746									PPIA	5478	1.61421	0
					CYP2A7P1	1550	0.673482	0.0771421																										RAPGEF2	9693	-0.775911	0.053504									ARHGAP23	57636	1.61412	0
					SYT5	6861	0.673531	0.0934783																										EXOC8	149371	-0.775799	0.0642032									RAD23B	5887	1.61377	0
					RCBTB1	55213	0.673543	0.0888066																										CASD1	64921	-0.775027	0.0299612									WDR47	22911	1.61359	0
					LINC01729	101929207	0.673576	0.0671399																										DNMBP	23268	-0.774576	0.0604891									COL17A1	1308	1.61342	0
					RGS1	5996	0.673577	0.070825																										MRS2	57380	-0.774504	0.0628703									OSBPL8	114882	1.61336	0
					SEZ6L2	26470	0.673615	0.0806524																										SELENOK	58515	-0.774447	0.060703									ATP5PO	539	1.61327	0
					PA2G4P3	619212	0.673737	0.0606326																										STK26	51765	-0.773633	0.0588761									MCM3AP	8888	1.61326	0
					RMDN2	151393	0.673777	0.0875336																										SMCHD1	23347	-0.773454	0.0864192									RTRAF	51637	1.61296	0
					LINC02357	105374540	0.673814	0.0581633																										DUSP12	11266	-0.773384	0.0232448									TFDP1	7027	1.6129	0
					BVES	11149	0.673864	0.0934165																										PSMB6	5694	-0.772674	0.0463263									TANC1	85461	1.61283	0
					REV1	51455	0.673913	0.0971503																										DCAF10	79269	-0.772638	0.0431267									DNAJC5	80331	1.61246	0
					LINC02358	107986226	0.673925	0.0501742																										TPH1	7166	-0.771823	0.0514361									GARS1-DT	401320	1.61245	0
					HNRNPA1P37	100421379	0.673997	0.0720274																										NAALADL2	254827	-0.771374	0.0615966									NRBF2	29982	1.61233	0
					HNF1A	6927	0.674076	0.0746071																										PSMD10	5716	-0.771165	0.0688894									USP48	84196	1.61186	0
					TMEM51	55092	0.674133	0.0956643																										NCAM2	4685	-0.770922	0.0823744									SSB	6741	1.61183	0
					AQP12B	653437	0.67424	0.0828262																										DNAJC10	54431	-0.770412	0.0791206									CLEC16A	23274	1.61182	0
					PRCP	5547	0.674264	0.0806179																										SMDT1	91689	-0.769948	0.0402789									HEPHL1	341208	1.61169	0
					VIL1	7429	0.674278	0.0722598																										CDC5L	988	-0.769597	0.0642032									TMEM33	55161	1.61169	0
					CADM3	57863	0.674389	0.0819669																										TBC1D4	9882	-0.769408	0.0392149									GON4L	54856	1.61166	0
					PRAMEF11	440560	0.674541	0.066925																										SLC35D2	11046	-0.76921	0.0571746									SND1	27044	1.6116	0
					BASP1P1	646201	0.674687	0.0624125																										TAOK1	57551	-0.769203	0.0983626									GPSM2	29899	1.61145	0
					SIRPB3P	105369219	0.674736	0.0758576																										ZNF518A	9849	-0.768954	0.0304322									NUP214	8021	1.61143	0
					BLOC1S4	55330	0.674842	0.0804344																										UFM1	51569	-0.768367	0.0571746									RWDD4	201965	1.61117	0
					TTC34	100287898	0.674948	0.0838471																										MED30	90390	-0.768304	0.0965374									SCRIB	23513	1.61109	0
					RPL37P25	106481666	0.674968	0.0595189																										ZBTB33	10009	-0.767436	0.0253822									HNRNPA2B1	3181	1.61102	0
					MIR133B	442890	0.675007	0.0596575																										SAP130	79595	-0.767153	0.0965374									SPRING1	79794	1.61097	0
					OR7E99P	81419	0.675082	0.0633612																										ZFR	51663	-0.766866	0.0823744									RSPRY1	89970	1.61069	0
					PDE6H	5149	0.675173	0.0567771																										CIB1	10519	-0.766851	0.0304322									YPEL5	51646	1.61064	0
					RNU6ATAC38P	106479559	0.67519	0.0609411																										DPH6	89978	-0.766839	0.0823744									GLE1	2733	1.61063	0
					MYH3	4621	0.675239	0.0709074																										NT5DC1	221294	-0.766793	0.053504									UBC	7316	1.61059	0
					XRCC6P4	100422546	0.675239	0.0877562																										RRAGA	10670	-0.766654	0.0246921									HSBP1L1	440498	1.61043	0
					LRP8	7804	0.675356	0.0782222																										PRDM5	11107	-0.766444	0.0773923									SBSN	374897	1.61037	0
					TMEM56-RWDD3	100527978	0.675453	0.0586037																										UBE2I	7329	-0.76627	0.0588761									SEC62	7095	1.61036	0
					GOLGA8DP	100132979	0.675478	0.074603																										MGST3	4259	-0.766128	0.0571746									CHURC1	91612	1.61019	0
					CITED2	10370	0.675531	0.0913																										GTF3A	2971	-0.765801	0.053504									COPB1	1315	1.61019	0
					CDCA4P4	100188945	0.675585	0.0590628																										ZNF66	7617	-0.765589	0.0314499									NCOA4	8031	1.61017	0
					GOLGA8K	653125	0.675724	0.0505118																										UTP15	84135	-0.765575	0.0706264									S100A6	6277	1.60985	0
					TRPC1	7220	0.67586	0.0743608																										PDS5A	23244	-0.765449	0.0474556									SORBS1	10580	1.60974	0
					RPL21P99	100271429	0.675894	0.0735052																										REV3L	5980	-0.765447	0.05795									MTREX	23517	1.6095	0
					ALG2	85365	0.676008	0.0813627																										NDUFS2	4720	-0.765399	0.0642032									LARP4B	23185	1.60922	0
					ITLN2	142683	0.676015	0.0945162																										COPB2	9276	-0.764969	0.0835233									MAPKAPK2	9261	1.60918	0
					IPO13	9670	0.676016	0.0868058																										ANKRD13C	81573	-0.764787	0.0773923									SREBF1	6720	1.60906	0
					CLEC4D	338339	0.676066	0.066076																										PTEN	5728	-0.764764	0.0304322									EPHA4	2043	1.60905	0
					PIANP	196500	0.676071	0.088312																										CCDC18	343099	-0.764595	0.0420777									IFRD1	3475	1.60903	0
					C16orf86	388284	0.67609	0.0981473																										MRPL20	55052	-0.764377	0.0447305									RAB14	51552	1.6084	0
					SEC23B	10483	0.676127	0.0999438																										SUGT1	10910	-0.763595	0.0773923									DLST	1743	1.60805	0
					OFD1P3Y	386687	0.676144	0.0652135																										UEVLD	55293	-0.763592	0.0382087									GMCL1	64395	1.60791	0
					FBXW4P1	26226	0.676155	0.094219																										HS2ST1	9653	-0.763557	0.092175									PDP1	54704	1.60789	0
					MAP1S	55201	0.676163	0.0791974																										KANSL1L	151050	-0.763505	0.0428118									AFF4	27125	1.6078	0
					KIR2DL3	3804	0.676225	0.0578637																										HES1	3280	-0.763393	0.0731965									RIN2	54453	1.60734	0
					LINC00457	100874179	0.676458	0.0491189																										ZNF425	155054	-0.763292	0.0864192									IL1RL2	8808	1.60733	0
					TMEM200C	645369	0.676471	0.0641867																										ZNF267	10308	-0.763139	0.0615966									ACOX1	51	1.60689	0
					TCN1	6947	0.676507	0.0788677																										PMP22	5376	-0.763103	0.0571746									CKAP4	10970	1.60688	0
					U6	26825	0.676552	0.0876655																										ZNF644	84146	-0.762779	0.032655									COX5B	1329	1.60665	0
					ABCC5-AS1	100873982	0.676582	0.0886289																										ZBED3	84327	-0.762645	0.0835233									ATRX	546	1.60657	0
					ATAD3A	55210	0.676596	0.0782553																										TSTD1	100131187	-0.762582	0.0688894									PDCL	5082	1.60642	0
					LINC01633	101929069	0.676652	0.0724676																										ALCAM	214	-0.762274	0.0685642									ATP2B4	493	1.60636	0
					ZNF695	57116	0.676709	0.067246																										SLC17A5	26503	-0.762171	0.0731965									PTPN11	5781	1.60626	0
					OR13C6P	392311	0.676761	0.0770517																										DDIAS	220042	-0.761747	0.0688894									FAM13A	10144	1.60625	0
					PHKBP1	5258	0.676774	0.0550241																										TMEM230	29058	-0.761464	0.0588761									XRN1	54464	1.60625	0
					EIF4A1P6	390407	0.676792	0.054211																										BMP2K	55589	-0.761216	0.0773923									PLEKHM1P1	440456	1.60616	0
					GOLGA8EP	390535	0.67688	0.04166																										NT5C2	22978	-0.76104	0.0793503									UBE2K	3093	1.6061	0
					HMGN1P31	728111	0.676957	0.0661597																										MIR3913-2	100500868	-0.760616	0.0864192									OSBP	5007	1.60601	0
					PKMYT1	9088	0.676995	0.0857852																										PLPBP	11212	-0.760525	0.0314499									TXNDC15	79770	1.60593	0
					OCRL	4952	0.677007	0.0659176																										DUSP11	8446	-0.760256	0.0848615									SPOP	8405	1.6056	0
					RN7SL144P	106480960	0.677009	0.0517752																										PRKDC	5591	-0.760218	0.0514361									TCEAL4	79921	1.60545	0
					ANKS1B	56899	0.677058	0.0689123																										LAMTOR4	389541	-0.759982	0.0474556									RLIM	51132	1.60516	0
					WDR5B	54554	0.677134	0.0815921																										TNKS2	80351	-0.759449	0.0888466									HYCC2	285172	1.60508	0
					OR4A3P	81320	0.677249	0.067662																										PEX12	5193	-0.759355	0.0588761									MTPN	136319	1.60506	0
					EIF4A1P4	728698	0.677292	0.0742687																										LRRFIP2	9209	-0.758558	0.0823744									CAMSAP1	157922	1.60497	0
					PRKCD	5580	0.677292	0.0834093																										CEP290	80184	-0.758365	0.0486471									EIF2B2	8892	1.60474	0
					FAM216B	144809	0.677604	0.079617																										MPC1	51660	-0.758274	0.0486471									REXO2	25996	1.60433	0
					STAC3	246329	0.677741	0.0889689																										MAPKAP1	79109	-0.758159	0.0751267									FURIN	5045	1.60422	0
					GK2	2712	0.678026	0.0730068																										CASK	8573	-0.758049	0.0402789									PSMD8	5714	1.60414	0
					RN7SL110P	106480371	0.67808	0.0719349																										RNF20	56254	-0.757893	0.053504									G3BP2	9908	1.60409	0
					VNN3	55350	0.678204	0.0612608																										SNORA70G	100379132	-0.757598	0.0848615									UNC5B	219699	1.60391	0
					LINC02455	105369597	0.6783	0.055821																										PARK7	11315	-0.756689	0.0965374									KIFC3	3801	1.6039	0
					OR4S1	256148	0.678432	0.0852387																										IL2RG	3561	-0.755847	0.0349796									RNF135	84282	1.60383	0
					CLSTN3	9746	0.678515	0.0760646																										SH3KBP1	30011	-0.755689	0.0965374									NUCB1	4924	1.60372	0
					NPM1P33	100131478	0.678575	0.0713106																										ESCO1	114799	-0.755672	0.0447305									ARHGAP21	57584	1.60345	0
					RN7SKP143	106479158	0.678654	0.0820012																										GALNT3	2591	-0.754741	0.0604891									XIAP	331	1.60315	0
					NINL	22981	0.678663	0.0695823																										SDC2	6383	-0.754709	0.0835233									PAF1	54623	1.60307	0
					GRK3	157	0.678752	0.0900962																										CMC2	56942	-0.754592	0.0642032									DCLRE1C	64421	1.60301	0
					C1QTNF9	338872	0.678781	0.0787972																										TEC	7006	-0.754547	0.0615966									URI1	8725	1.60286	0
					SPINDOC	144097	0.678786	0.0960882																										NUP205	23165	-0.754356	0.0382087									ANXA7	310	1.60265	0
					RNU6-220P	106481247	0.678789	0.0625052																										FBXO8	26269	-0.753998	0.0773923									KRTAP19-5	337972	1.60261	0
					ZNF215	7762	0.678851	0.0848139																										BZW2	28969	-0.753976	0.0498714									DCTN3	11258	1.60255	0
					LINC01934	101927156	0.678999	0.0771416																										KLRB1	3820	-0.75394	0.0377179									PIM1	5292	1.60249	0
					GK	2710	0.679012	0.0767328																										DCLRE1C	64421	-0.753754	0.0604891									TGM5	9333	1.60238	0
					SPATA4	132851	0.679111	0.0939404																										MRPS23	51649	-0.753567	0.05795									TFIP11	24144	1.60217	0
					MIR1193	100422837	0.679299	0.0961915																										CDKN3	1033	-0.753221	0.0604891									NOL8	55035	1.60212	0
					OR2L1P	26247	0.679528	0.0811264																										MATR3	9782	-0.753035	0.092175									DST	667	1.60189	0
					RN7SKP34	106479110	0.679546	0.0539423																										AKT3	10000	-0.752873	0.05795									TIAL1	7073	1.60184	0
					PSME2P2	338099	0.679588	0.0654153																										KMT5B	51111	-0.752786	0.0823744									MAPRE1	22919	1.6017	0
					MRPL50P1	351143	0.679648	0.0752307																										PTGR2	145482	-0.75241	0.0474556									SMPD2	6610	1.60167	0
					HSD17B1	3292	0.679668	0.0870648																										AZI2	64343	-0.752392	0.05795									BMP8B	656	1.60163	0
					LINC01433	728228	0.679885	0.0801982																										FBXO11	80204	-0.751896	0.0848615									CHASERR	100507217	1.60146	0
					MYO16-AS2	100874067	0.679965	0.0572533																										CD63	967	-0.750501	0.0615966									SVIP	258010	1.60143	0
					TPI1P4	728629	0.680049	0.0550241																										GNL2	29889	-0.750311	0.0823744									STX6	10228	1.60142	0
					RPL17P3	326286	0.68011	0.0988332																										COG6	57511	-0.749803	0.0283395									FZD6	8323	1.60136	0
					DEFB129	140881	0.680192	0.0705879																										LOC101927827	101927827	-0.749644	0.0939467									VAMP8	8673	1.60098	0
					CSMD3	114788	0.680215	0.0857429																										RNF214	257160	-0.749107	0.0498714									DAZAP1	26528	1.60047	0
					RAG2	5897	0.680225	0.0557747																										MAP3K5	4217	-0.7491	0.0514361									SNHG5	387066	1.60046	0
					RN7SKP60	106480851	0.680225	0.0732982																										ARPIN	348110	-0.749083	0.0662866									KIF5B	3799	1.60043	0
					NBPF21P	205655	0.680301	0.079071																										SLCO3A1	28232	-0.748953	0.0615966									CIAO1	9391	1.60042	0
					YWHAZP4	246737	0.680377	0.0692402																										SLC2A3	6515	-0.748694	0.053504									DDB1	1642	1.60021	0
					RNA5SP214	100873474	0.680512	0.0643966																										CENPF	1063	-0.748597	0.0939467									SRSF3	6428	1.60009	0
					KEL	3792	0.680518	0.0665711																										IMMT	10989	-0.748098	0.0498714									RPL30	6156	1.59997	0
					FRMD6-AS2	100874185	0.680638	0.0888066																										ABHD18	80167	-0.747943	0.0939467									MSH3	4437	1.59994	0
					NPM1P28	646849	0.680727	0.0609411																										SLC25A27	9481	-0.747222	0.0604891									LYST	1130	1.59993	0
					MS4A4E	643680	0.68073	0.0554887																										THUMPD1	55623	-0.747184	0.0392149									WTAP	9589	1.59989	0
					OR7E87P	8586	0.680821	0.0891171																										CCDC6	8030	-0.747146	0.0571746									UBA6	55236	1.59981	0
					LINC00272	388719	0.680905	0.0570589																										DNAJC21	134218	-0.746694	0.0848615									TUFT1	7286	1.59966	0
					TRBV5-6	28609	0.680916	0.0598743																										EIF2AK1	27102	-0.746346	0.0232692									NUDT4	11163	1.59966	0
					LINC01077	107080621	0.680931	0.0598604																										OR5M10	390167	-0.746078	0.0835233									PNRC2	55629	1.59957	0
					TRIM28	10155	0.680982	0.0970269																										FAF2	23197	-0.745968	0.0604891									EMC2	9694	1.59952	0
					PPIAP58	126170	0.680986	0.0631097																										PLBD1	79887	-0.745831	0.0642032									SCARNA21	677763	1.59936	0
					SULT4A1	25830	0.681005	0.0930046																										SUPV3L1	6832	-0.745744	0.0408059									SNRK	54861	1.59933	0
					RFPL4AL1	729974	0.681031	0.0619244																										FAM86EP	348926	-0.745348	0.0773923									PJA1	64219	1.59916	0
					RPL7P41	100271222	0.681121	0.0661981																										GXYLT2	727936	-0.745316	0.0604891									CAPZA2	830	1.59904	0
					LILRB2	10288	0.681199	0.0526913																										NSA2	10412	-0.745051	0.0474556									TOMM7	54543	1.59888	0
					CLDN14	23562	0.681304	0.0972663																										STAG1	10274	-0.744393	0.0514361									SNX13	23161	1.59886	0
					MRPS14	63931	0.681354	0.0970269																										TPD52L1	7164	-0.744358	0.053504									BIRC2	329	1.59871	0
					HIST1H3I	8354	0.681368	0.0981797																										TMX3	54495	-0.744074	0.0773923									TECPR2	9895	1.59858	0
					TOE1	114034	0.681439	0.0804873																										SEC24A	10802	-0.742656	0.0588761									RNF141	50862	1.59856	0
					LINC02426	101928449	0.681476	0.0741991																										FRS2	10818	-0.742316	0.0751267									INTS3	65123	1.59846	0
					OR2L6P	81465	0.681501	0.071536																										DYNC1I2	1781	-0.741456	0.0431267									PHACTR2	9749	1.598	0
					HLA-DOB	3112	0.681515	0.0709199																										RBPJ	3516	-0.740803	0.0706264									CCDC124	115098	1.59772	0
					SLC16A5	9121	0.681538	0.0965501																										ATF7IP	55729	-0.740778	0.0420777									GMEB1	10691	1.59768	0
					OR52J3	119679	0.681561	0.0748589																										LOC202181	202181	-0.740743	0.0793503									SPINT1	6692	1.59763	0
					PRSS3P2	154754	0.681589	0.0644045																										ANTXR2	118429	-0.740529	0.0571746									GFOD1	54438	1.5976	0
					OR12D3	81797	0.681643	0.0692162																										SEC22A	26984	-0.74004	0.0246921									CCHCR1	54535	1.59757	0
					SLFNL1	200172	0.681785	0.0859305																										TFB2M	64216	-0.740019	0.0888466									GGT6	124975	1.59744	0
					RNU6-920P	106481470	0.681823	0.0659509																										C8orf88	100127983	-0.739736	0.0706264									CD9	928	1.59741	0
					GOLGA6A	342096	0.681912	0.0448158																										RAPGEF6	51735	-0.739365	0.0392149									RN7SL471P	106481051	1.59726	0
					OR7E11P	10822	0.681937	0.0590628																										GNAI1	2770	-0.738166	0.0352388									MOB2	81532	1.59716	0
					RPEP4	100420665	0.681989	0.0685644																										TGM5	9333	-0.737765	0.0571746									SNRPB2	6629	1.59703	0
					SNORA9	677798	0.682088	0.0621066																										LRRC1	55227	-0.737482	0.0662866									NOS3	4846	1.59693	0
					GAPDHP15	642317	0.68215	0.0720644																										VMP1	81671	-0.737369	0.0751267									FGFR2	2263	1.59665	0
					SLC26A9	115019	0.682211	0.0845846																										SIAH2	6478	-0.737351	0.0514361									FGFR1OP2	26127	1.59654	0
					LRRC34P1	100288378	0.68226	0.0575899																										ARCN1	372	-0.737252	0.0474556									S100A10	6281	1.59643	0
					EEF1DP4	442325	0.682301	0.0804344																										NDUFV2	4729	-0.737133	0.0835233									ZSWIM8	23053	1.59637	0
					ZBTB34	403341	0.682303	0.0845477																										PLAA	9373	-0.737031	0.0685642									PPA1	5464	1.59626	0
					RN7SL273P	106481834	0.68237	0.0659176																										LOC112268222	112268222	-0.736795	0.0791206									HIF1A-AS2	100750247	1.59579	0
					RN7SKP107	106480464	0.682384	0.0444989																										RPS3	6188	-0.736657	0.053504									CREBL2	1389	1.59559	0
					POPDC2	64091	0.682404	0.0736944																										ICE2	79664	-0.736642	0.05795									RGL1	23179	1.59557	0
					ST3GAL6-AS1	100874207	0.682415	0.064029																										ZNF490	57474	-0.736504	0.0571746									SCAP	22937	1.59553	0
					FMO1	2326	0.682481	0.0871053																										CCSER2	54462	-0.736339	0.0835233									SLC25A12	8604	1.59544	0
					GNRH2	2797	0.682487	0.0722598																										OXSR1	9943	-0.736176	0.0939467									KAT7	11143	1.59544	0
					RPL12P38	645688	0.682529	0.064029																										CBR3	874	-0.736014	0.0253822									BMP2	650	1.59528	0
					KLHL1	57626	0.682622	0.0981728																										CPVL	54504	-0.735851	0.0793503									STXBP5	134957	1.59527	0
					RPS17P17	100271230	0.682647	0.0499608																										LRCH1	23143	-0.735403	0.0662866									BPNT2	54928	1.59524	0
					MLLT10P1	140678	0.682685	0.065392																										CHI3L1	1116	-0.73511	0.0888466									PFN1	5216	1.5952	0
					POM121L8P	29797	0.682696	0.055057																										C1orf162	128346	-0.734315	0.0549514									ERBB2	2064	1.59518	0
					POLR3GP2	100422391	0.682723	0.0679847																										OXLD1	339229	-0.733865	0.0549514									ADAM9	8754	1.59514	0
					NCAPD2	9918	0.682824	0.0992228																										SULT1E1	6783	-0.733801	0.0604891									NPM1P14	10833	1.59492	0
					TCL1A	8115	0.682908	0.0812375																										LDHB	3945	-0.732058	0.053504									KIAA2026	158358	1.59472	0
					TMEM202-AS1	105370888	0.682921	0.0735581																										SLC41A2	84102	-0.732052	0.0604891									DDX39B	7919	1.59471	0
					EIF4EBP2P3	100190924	0.683084	0.0633436																										MAP2K2	5605	-0.731765	0.0848615									YPEL3	83719	1.59449	0
					LINC01440	102723578	0.683106	0.0868476																										AGL	178	-0.731691	0.0604891									EDF1	8721	1.59437	0
					FBLN2	2199	0.683126	0.0728123																										MTO1	25821	-0.731583	0.0731965									MCM7	4176	1.59432	0
					SLC6A5	9152	0.683127	0.0949441																										GSTO1	9446	-0.730173	0.0791206									FBH1	84893	1.59429	0
					KMT2A	4297	0.68315	0.0845477																										CAP2	10486	-0.730146	0.0965374									NPM1P27	100422243	1.59409	0
					CASP3P1	100131616	0.683203	0.0582601																										MGAT5	4249	-0.730013	0.0541926									HARS2	23438	1.59394	0
					RPL7AP58	645846	0.683255	0.0689995																										SNTB1	6641	-0.729546	0.0377179									TRIM23	373	1.59389	0
					CT62	196993	0.683295	0.0940831																										GPATCH4	54865	-0.729502	0.0793503									ZBTB11	27107	1.59369	0
					CLVS2	134829	0.683318	0.0697348																										ZNF277	11179	-0.72869	0.0420777									ELK4	2005	1.5936	0
					MRPL50P4	359751	0.683361	0.0649029																										FARSB	10056	-0.728609	0.0688894									KRT6A	3853	1.59359	0
					B4GALNT2P1	106481717	0.683417	0.0732746																										FBXW2	26190	-0.728273	0.0751267									MCCC2	64087	1.59357	0
					YWHABP1	647051	0.683431	0.0828115																										PHIP	55023	-0.728224	0.0731965									RPS9	6203	1.59355	0
					LIF	3976	0.68344	0.0715989																										LSM14A	26065	-0.727306	0.0751267									BLTP1	84162	1.59354	0
					CNOT7P1	100421338	0.683479	0.0693666																										EDNRA	1909	-0.727125	0.0823744									RNF167	26001	1.5935	0
					ILDR2	387597	0.683483	0.0588347																										ZNF543	125919	-0.726691	0.0642032									GTF3C3	9330	1.59346	0
					RAPH1	65059	0.683531	0.0907155																										PCCA	5095	-0.726647	0.060703									ARMC10	83787	1.59346	0
					OR2A25	392138	0.683565	0.0908898																										LRRCC1	85444	-0.726585	0.0823744									DYNLL1	8655	1.59343	0
					LINC01389	102724077	0.68359	0.0664048																										DPYSL2	1808	-0.726344	0.0402789									SREBF2	6721	1.59332	0
					ATR	545	0.683616	0.0815921																										CNTRL	11064	-0.726258	0.0773923									PSD4	23550	1.59311	0
					ARLNC1	100996425	0.683683	0.0960882																										LOC389906	389906	-0.725938	0.0751267									ZNG1C	445571	1.59291	0
					TLR12P	100131451	0.683683	0.0679568																										CFAP44	55779	-0.725614	0.0377179									SPIN1	10927	1.59276	0
					ARFGAP3	26286	0.683708	0.087739																										MMGT1	93380	-0.725532	0.0402789									CUL4B	8450	1.59267	0
					KCNA1	3736	0.683741	0.0854245																										AZIN1	51582	-0.725207	0.0685642									H6PD	9563	1.59265	0
					OR5AK3P	81228	0.683976	0.0575937																										SERTAD2	9792	-0.724977	0.0498714									SRSF4	6429	1.59251	0
					VCPIP1	80124	0.684013	0.0865524																										SMIM4	440957	-0.724425	0.0793503									ZNF217	7764	1.59243	0
					OR5D3P	8594	0.684032	0.0838293																										MIR4534	100616146	-0.7244	0.0514361									FAM120AOS	158293	1.59239	0
					RPL7P56	728962	0.68404	0.0534887																										KRAS	3845	-0.724302	0.0628703									HIF1A	3091	1.59233	0
					FMNL3	91010	0.684114	0.0981797																										NEGR1	257194	-0.724164	0.0498714									GPX3	2878	1.59219	0
					TMEM253	643382	0.684162	0.0654604																										CGRRF1	10668	-0.724049	0.0474556									HNRNPH3	3189	1.59209	0
					LIN28AP1	129402	0.684231	0.0690697																										PCF11	51585	-0.723983	0.0983626									DCAF5	8816	1.59206	0
					LINC01935	105373519	0.684235	0.0617863																										ANKRD44-IT1	101927547	-0.723618	0.0823744									TBK1	29110	1.59192	0
					SPAG11A	653423	0.684236	0.0529534																										HECTD2	143279	-0.723467	0.0864192									ELP2	55250	1.59183	0
					CH25H	9023	0.68426	0.0735052																										NPC2	10577	-0.723256	0.0615966									PSMB4	5692	1.59183	0
					RPL10AP1	319135	0.684283	0.0857975																										LOC101929709	101929709	-0.723112	0.0541926									KRTAP8-1	337879	1.59147	0
					CFAP73	387885	0.684329	0.0658219																										IWS1	55677	-0.722119	0.0392149									FEM1C	56929	1.5912	0
					APOBEC2	10930	0.684368	0.0770592																										SUMO3	6612	-0.721436	0.0588761									PRCC	5546	1.59113	0
					AKR1B1	231	0.684426	0.0764356																										CNTN1	1272	-0.721239	0.0864192									TTC19	54902	1.59102	0
					PRICKLE2-AS1	100652759	0.684431	0.0697139																										ARHGAP10	79658	-0.721125	0.0604891									AKIRIN2	55122	1.59093	0
					ACOX2	8309	0.684673	0.0913978																										DROSHA	29102	-0.721113	0.0474556									SEPTIN10	151011	1.59067	0
					CTSE	1510	0.684684	0.0988332																										ADGRF4	221393	-0.720321	0.0688894									KIAA0232	9778	1.59051	0
					RNU2-25P	106480208	0.684696	0.0538396																										INTS6-AS1	100507398	-0.720201	0.0983626									RPS7	6201	1.5905	0
					RPL22P2	326292	0.684698	0.058695																										PIK3CB	5291	-0.720122	0.0352388									CTTNBP2	83992	1.59039	0
					EPHB3	2049	0.684731	0.0697139																										STX8	9482	-0.719289	0.0514361									FBXO3	26273	1.59037	0
					SULF1	23213	0.684744	0.081332																										PPP3CC	5533	-0.71928	0.0486471									RPLP2	6181	1.59001	0
					CYP4F34P	100422247	0.684834	0.0697993																										HIST2H2BE	8349	-0.718087	0.0604891									NCBP1	4686	1.58991	0
					PRSS1	5644	0.684858	0.0730068																										LOC107984574	107984574	-0.717308	0.0751267									EEF1A1P5	158078	1.58987	0
					LINC01905	102724698	0.684858	0.0664222																										MRTFB	57496	-0.717281	0.0965374									IGBP1	3476	1.58987	0
					SLC35F1	222553	0.684888	0.094167																										EBP	10682	-0.717081	0.0731965									CHTF8	54921	1.58959	0
					LINC02387	101929027	0.684964	0.0570589																										TMEM184C	55751	-0.717067	0.092175									LCMT1	51451	1.58956	0
					LINC01808	105373460	0.684969	0.0656597																										UBXN2B	137886	-0.716488	0.0498714									GRHL3	57822	1.58955	0
					MAGEA4	4103	0.684991	0.0633028																										LOC107985950	107985950	-0.715922	0.0939467									DDX3X	1654	1.58947	0
					OPRK1	4986	0.684999	0.080231																										MTIF2	4528	-0.715892	0.0642032									TOX4	9878	1.58942	0
					LINC02411	101927637	0.68502	0.0902917																										NACA4P	83955	-0.714921	0.0498714									EPB41L4B	54566	1.58938	0
					PIN1P1	5301	0.685055	0.0708294																										AKAP12	9590	-0.71469	0.0352388									ITGB8	3696	1.58894	0
					ELOCP28	100287483	0.685135	0.05984																										DNPH1	10591	-0.714082	0.0688894									MRPS18B	28973	1.5889	0
					CLPB	81570	0.685195	0.0833601																										ARPC4	10093	-0.714073	0.0773923									TCF19	6941	1.5888	0
					CCR8	1237	0.685221	0.0660043																										ST13P19	100131961	-0.713635	0.0541926									CFAP36	112942	1.58866	0
					HNRNPA3P7	100421357	0.685261	0.0748332																										GIMAP4	55303	-0.713571	0.0888466									RNF149	284996	1.5886	0
					RANP3	100874227	0.685323	0.0462933																										HGSNAT	138050	-0.712979	0.0835233									AREL1	9870	1.58845	0
					VPS53	55275	0.685383	0.0956643																										SNRNP200	23020	-0.712767	0.0498714									TM9SF4	9777	1.58827	0
					LINC02265	101060498	0.685396	0.0725574																										ALDH6A1	4329	-0.712525	0.0835233									MYSM1	114803	1.5882	0
					IFIT1P1	8373	0.685423	0.0639561																										DNASE1L3	1776	-0.712432	0.0864192									NSFL1C	55968	1.58806	0
					ARPC5L	81873	0.685499	0.0981934																										RNF181	51255	-0.712006	0.0377179									ARHGEF37	389337	1.58805	0
					STPG4	285051	0.68552	0.0773362																										NRP1	8829	-0.711796	0.0514361									UTP3	57050	1.58801	0
					LINC02211	105374693	0.685544	0.0633436																										FMO4	2329	-0.711028	0.0615966									AP1B1	162	1.58795	0
					ZNF354C	30832	0.685545	0.0558525																										NKAPP1	158801	-0.710432	0.0604891									ANP32E	81611	1.58791	0
					PIGF	5281	0.685611	0.0697348																										NSMCE4A	54780	-0.710371	0.053504									TMEM219	124446	1.58768	0
					OR4B1	119765	0.685725	0.0504347																										MEGF9	1955	-0.71029	0.0773923									USP12	219333	1.58752	0
					NDUFB4P1	100288654	0.685742	0.0511301																										UFL1	23376	-0.710138	0.0965374									LARP4	113251	1.58736	0
					ZNF182	7569	0.685887	0.0854978																										CDSN	1041	-0.709789	0.0628703									ELF5	2001	1.587	0
					KRT18P26	100418770	0.685954	0.0610732																										NUFIP2	57532	-0.709603	0.0604891									HSP90B1	7184	1.58697	0
					CD3D	915	0.685967	0.0720644																										SEH1L	81929	-0.708746	0.0498714									MTMR3	8897	1.58696	0
					CLCNKA	1187	0.685996	0.075125																										CDKN2AIPNL	91368	-0.7073	0.0642032									PPP1R12A	4659	1.58694	0
					PCDHGB9P	84055	0.686047	0.0889538																										MIR4742	100616468	-0.706768	0.0604891									CNOT10	25904	1.58691	0
					OR10V3P	81342	0.686081	0.0601319																										SLITRK6	84189	-0.706463	0.0628703									BAG3	9531	1.58648	0
					ARHGAP5	394	0.686133	0.096509																										SEPHS2	22928	-0.706133	0.092175									SF3B6	51639	1.58633	0
					GNRHR	2798	0.686226	0.0909791																										EPC2	26122	-0.705969	0.0773923									ICE2	79664	1.58622	0
					PAICSP2	780815	0.68627	0.067246																										RNF111	54778	-0.705642	0.0731965									ZNF623	9831	1.58621	0
					SST	6750	0.686481	0.0806708																										PRKRA	8575	-0.704684	0.0751267									MYDGF	56005	1.58616	0
					SLC7A7	9056	0.686524	0.0685582																										PRELP	5549	-0.704136	0.0571746									TPD52L2	7165	1.58607	0
					CA5BP1	340591	0.686562	0.0939536																										LTV1	84946	-0.703434	0.0773923									ZNF440	126070	1.58607	0
					DZANK1	55184	0.686621	0.0834083																										BTBD7	55727	-0.703112	0.0706264									RPS13	6207	1.58605	0
					CACNA1I	8911	0.686629	0.0788766																										TGFBR3	7049	-0.703001	0.0615966									CHCHD3	54927	1.58578	0
					FABP9	646480	0.686743	0.0819184																										TRIM16L	147166	-0.702925	0.0615966									SEM1	7979	1.58574	0
					RPL23AP11	326294	0.687	0.0818895																										PIGN	23556	-0.702693	0.0662866									TP63	8626	1.58566	0
					ASIC2	40	0.687129	0.0986308																										GOLGB1	2804	-0.702373	0.0731965									BCR	613	1.58557	0
					PLCG1-AS1	101927117	0.687153	0.0872681																										LTA4H	4048	-0.702306	0.0864192									TPMT	7172	1.58549	0
					MIR4783	100616187	0.68721	0.0479533																										ARHGEF12	23365	-0.701414	0.0642032									STT3B	201595	1.58548	0
					TMPRSS11GP	644759	0.687286	0.0572533																										DNAJC13	23317	-0.70095	0.0662866									RRBP1	6238	1.5852	0
[truncated: 4,776 more rows]

## Sheet: Supp. Table 3
Supplemental Table 3. Lists of Ingenuity Pathway Analysis (IPA) Canonical Pathways regulated with p-value<0.05 (top 20 pathways are highlighted in bold).
From 982 genes regulated in JDM_L compared to control skin					From 4,467 genes regulated in JDM_NL compared to control skin					From 537 genes commonly regulated in JDM_NL compared to control skin and in JDM_L compared to control skin					From 100 commonly regulated genes in skin RNAseq and microarray of JDM_NL compared to control skin					From 6,773 genes regulated in JDM subgroup 2 compared to JDM subgroup 1					From 1,146 genes commonly regulated in microarrays and tape-stripping skin and regulated in JDM subgroup 2 compared to JDM subgroup 1					From 1,198 genes regulated in JDM tape-stripping lesional skin from patients with low MMT-8 compared to controls
Ingenuity Canonical Pathways	p-value	Ratio	Molecules regulated in the pathway		Ingenuity Canonical Pathways	p-value	Ratio	Molecules regulated in the pathway		Ingenuity Canonical Pathways	p-value	Ratio	Molecules regulated in the pathway		Ingenuity Canonical Pathways	p-value	Ratio	Molecules regulated in the pathway		Ingenuity Canonical Pathways	p-value	Ratio	Molecules regulated in the pathway		Ingenuity Canonical Pathways	p-value	Ratio	Molecules regulated in the pathway		Ingenuity Canonical Pathways	p-value	Ratio	Molecules regulated in the pathway
Interferon Signaling	0	0.167	IFI6,IFIT1,IRF1,ISG15,MX1,SOCS1		Gustation Pathway	0.00047863	0.177	ABCC9,ADCY9,ASIC2,CACNA1E,CACNA1F,CACNA1G,CACNA1H,CACNA1I,CACNA2D1,CACNB4,CACNG2,CALHM3,GABRB3,GABRD,GABRG2,GABRG3,GABRP,GCG,GLP1R,KCNN3,KCNN4,KCNQ2,LIPC,LIPH,LIPI,LPL,LRRC8D,ORAI2,SCN4A,SCN9A,TAS1R2,TAS2R14,TAS2R20,TAS2R3,TAS2R31,TAS2R43		Vitamin-C Transport	0.00102329	0.13	AKR1C4,LRRC8D,TXNDC2		Cellular Effects of Sildenafil (Viagra)	0.00128825	0.0267	CACNA2D1,CALM1 (includes others),MYH3,PLCH2		EIF2 Signaling	1e-42	0.709	ACTB,AGO1,AGO2,AGO3,AGO4,AKT1,ATF4,CCND1,EIF1,EIF1AX,EIF2A,EIF2AK1,EIF2AK2,EIF2AK3,EIF2AK4,EIF2B1,EIF2B2,EIF2B3,EIF2B4,EIF2B5,EIF2S1,EIF2S2,EIF2S3,EIF3A,EIF3C,EIF3D,EIF3E,EIF3F,EIF3G,EIF3H,EIF3I,EIF3J,EIF3K,EIF3L,EIF3M,EIF4A2,EIF4A3,EIF4E,EIF4G1,EIF4G2,EIF4G3,EIF5,EIF5B,FAU,GRB2,GSK3B,HNRNPA1,HRAS,HSPA5,IGF1R,KRAS,MAP2K2,MAPK1,MT-RNR1,MT-RNR2,MYC,NRAS,PABPC1,PAIP1,PDPK1,PIK3C2B,PIK3C2G,PIK3C3,PIK…		Protein Ubiquitination Pathway	3.16228e-17	0.187	ANAPC1,BAG1,CUL1,DNAJA1,DNAJB11,DNAJC10,DNAJC2,DNAJC21,DNAJC3,ELOB,HSP90AA1,HSP90AB1,HSP90B1,HSPA14,HSPA4,HSPA5,HSPA8,HSPA9,PSMA3,PSMA4,PSMA5,PSMA7,PSMB1,PSMB2,PSMB3,PSMB4,PSMC2,PSMD1,PSMD11,PSMD7,PSMD8,PSME1,TAP1,UBA52,UBE2D1,UBE2K,UBE2Q1,UBE2Q2,UBE3A,UBR2,USP14,USP16,USP25,USP3,USP34,USP47,USP48,USP53,USP7,USP8,USP9X		Interferon Signaling	1e-11	0.333	BAK1,IFI6,IFIT1,IFIT3,IFITM2,IFITM3,IRF1,MX1,OAS1,SOCS1,STAT2,TAP1
α-tocopherol Degradation	0.0005	0.3	CYP4A22,CYP4F12,CYP4F3		Cellular Effects of Sildenafil (Viagra)	0.00165959	0.181	ACTG2,ADCY9,CACNA1E,CACNA1F,CACNA2D1,CACNB4,CACNG2,CALM1 (includes others),CAMK4,GUCY1A2,GUCY2C,KCNN3,KCNN4,KCNQ2,MPRIP,MYH11,MYH2,MYH3,MYL1,MYL7,MYO10,MYO18B,PDE1B,PDE4D,PLCH2,PLCZ1,PPP1R12B		Role of Pattern Recognition Receptors in Recognition of Bacteria and Viruses	0.0025704	0.0385	CASP1,IL12B,IL31,LIF,NOD2,PRKCD		Transport of inorganic cations/anions and amino acids/oligopeptides	0.00436516	0.0288	CALM1 (includes others),SLC24A2,SLC8A2		Protein Ubiquitination Pathway	1.99526e-36	0.637	AMFR,ANAPC1,ANAPC5,B2M,BAG1,BAP1,BIRC2,BIRC6,CDC23,CRYAB,CUL1,CUL2,DNAJA1,DNAJB1,DNAJB11,DNAJB12,DNAJB14,DNAJB2,DNAJB4,DNAJB6,DNAJB9,DNAJC1,DNAJC10,DNAJC11,DNAJC13,DNAJC14,DNAJC15,DNAJC16,DNAJC17,DNAJC2,DNAJC21,DNAJC3,DNAJC5,DNAJC6,DNAJC7,DNAJC8,ELOB,ELOC,FBXW7,HLA-A,HLA-B,HLA-C,HLA-E,HSP90AA1,HSP90AB1,HSP90B1,HSPA14,HSPA1A/HSPA1B,HSPA2,HSPA4,HSPA4L,HSPA5,HSPA8,HSPA9,HSPB1,HSPB11,HSPB8,HSPB9,HSPD…		Processing of Capped Intron-Containing Pre-mRNA	6.30957e-17	0.181	AQR,BUD31,C9orf78,CDC40,CDC5L,CPSF3,CWC15,CWC22,CWC27,CWF19L2,DHX8,DHX9,EFTUD2,FYTTD1,HNRNPC,HNRNPK,HNRNPM,HNRNPU,HSPA8,IK,METTL14,NSRP1,NUP133,NUP153,NUP214,PAPOLA,POLR2B,POLR2G,PPIG,PRPF40A,PRPF8,RANBP2,RBM17,SAP18,SDE2,SEH1L,SF3B1,SF3B6,SLBP,SNRNP200,SNRPB2,SNRPD1,SNRPD2,SNRPD3,SNRPF,SNW1,SYF2,TPR,TRA2B,TXNL4A,WBP4,ZCRB1		IL-10 Signaling	7.4131e-08	0.11	FCGR2A,FCGR2C,FFAR2,FOS,HLA-DPA1,HLA-F,ICAM1,IKBKB,IL1B,IL1RN,IL36A,IL4R,IL6R,NFKBIA,NFKBID,SOCS3,STAT5B
Role of Pattern Recognition Receptors in Recognition of Bacteria and Viruses	0.0014	0.0577	CASP1,IFIH1,IL12B,IL31,LIF,MAVS,NOD2,PRKCD,TNFSF15		nNOS Signaling in Skeletal Muscle Cells	0.00218776	0.25	CACNA1E,CACNA1F,CACNA1G,CACNA1H,CACNA1I,CACNA2D1,CACNB4,CACNG2,CALM1 (includes others),CAMK4,RYR2,SNTB2		Inflammasome pathway	0.0128825	0.1	CASP1,NOD2		Calcium Signaling	0.00512861	0.0182	CACNA2D1,CALM1 (includes others),MYH3,SLC8A2		Huntington's Disease Signaling	3.16228e-29	0.59	AKT1,ARFIP2,ATF2,ATF4,ATP5F1A,ATP5F1B,ATP5F1C,ATP5F1D,ATP5F1E,ATP5MC1,ATP5PB,ATP5PF,BCL2L1,CAPN1,CAPN2,CAPN7,CAPNS1,CASP1,CASP2,CASP4,CASP7,CLTA,CLTB,CLTC,CPLX2,CREB1,CREB3,CREB3L1,CREB3L2,CREB3L3,CREB5,CREBBP,CTSD,CYCS,DNAJB1,DNAJC5,DNM1L,DNM2,DYNC1I2,EGFR,EP300,GLS,GNAQ,GNB2,GNB4,GNG12,GOSR1,GOSR2,GRB2,HDAC1,HDAC2,HDAC3,HDAC4,HDAC5,HDAC7,HDAC9,HRAS,HSPA14,HSPA1A/HSPA1B,HSPA2,HSPA4,HSPA5,HSPA8,H…		Neutrophil degranulation	3.98107e-16	0.143	ACP3,ADAM10,ANO6,ANXA2,ARPC5,ATP6V0A1,ATP6V1D,B4GALT1,CAP1,CCT2,CCT8,CD44,CD53,CD55,CD59,CD63,CEACAM6,CREG1,CST3,CTSB,DDX3X,DIAPH1,DNAJC3,DYNC1LI1,FAF2,FGL2,GDI2,GM2A,GNS,GRN,HEXB,HSP90AA1,HSP90AB1,HSPA8,IQGAP1,KCMF1,KPNB1,LAMP1,LAMP2,LAMTOR3,NPC2,OSTF1,PRDX6,PSAP,PSMA5,PSMB1,PSMC2,PSMD1,PSMD11,PSMD7,QPCT,RAB14,RAB18,RAB5C,RAB7A,RAC1,RAP1B,RHOA,ROCK1,S100A7,SERPINB3,SNAP23,SRP14,TMBIM1,TMT1A,TRAP…		Role of Hypercytokinemia/hyperchemokinemia in the Pathogenesis of Influenza	4.89779e-07	0.14	CASP1,IFIT2,IFIT3,IL12B,IL1B,IL1RN,IL36A,MX1,OAS1,OAS3,RSAD2,STAT2
Th1 and Th2 Activation Pathway	0.0028	0.0523	HLA-DPA1,ICAM1,IL12B,IL1RL1,IL2RG,IL31,IRF1,SOCS1,VAV1		Airway Pathology in Chronic Obstructive Pulmonary Disease	0.00295121	0.186	CD40LG,CD70,FGF10,FGF18,FGF3,IL12B,IL17C,IL17F,IL22,IL3,IL31,IL36A,IL5,LCN6,LCN8,LIF,MMP2,MMP9,ORM2,PAEP,PRF1,TNFSF11		IL-13 Signaling Pathway	0.0190546	0.0345	DEFB115,DEFB119,PRKCD,SOCS1		Role of NFAT in Cardiac Hypertrophy	0.00562341	0.0177	CACNA2D1,CALM1 (includes others),PLCH2,SLC8A2		Regulation of eIF4 and p70S6K Signaling	1.99526e-26	0.652	AGO1,AGO2,AGO3,AGO4,AKT1,EIF1,EIF1AX,EIF2A,EIF2B1,EIF2B2,EIF2B3,EIF2B4,EIF2B5,EIF2S1,EIF2S2,EIF2S3,EIF3A,EIF3C,EIF3D,EIF3E,EIF3F,EIF3G,EIF3H,EIF3I,EIF3J,EIF3K,EIF3L,EIF3M,EIF4A2,EIF4A3,EIF4E,EIF4EBP2,EIF4G1,EIF4G2,EIF4G3,FAU,GRB2,HRAS,ITGA2,ITGA6,ITGAV,ITGB1,ITGB4,ITGB5,ITGB8,KRAS,MAP2K2,MAPK1,MT-RNR1,MT-RNR2,MTOR,NRAS,PABPC1,PAIP1,PAIP2,PDPK1,PIK3C2B,PIK3C2G,PIK3C3,PIK3CA,PIK3CB,PIK3CD,PIK3R1,PI…		Class I MHC mediated antigen processing and presentation	3.98107e-16	0.157	ANAPC1,CALR,CANX,CBLB,CDC16,CUL1,ELOB,ERAP1,FBXL3,FBXO11,FBXO32,FBXO9,HECTD1,HERC4,HERC6,HSPA5,KLHL2,PIK3C3,PIK3R4,PJA2,PSMA3,PSMA4,PSMA5,PSMA7,PSMB1,PSMB2,PSMB3,PSMB4,PSMC2,PSMD1,PSMD11,PSMD7,PSMD8,PSME1,PSME4,RNF111,RNF144B,RNF19B,RNF6,RNF7,SEC23A,SEC24B,SEC31A,SNAP23,TAP1,TAPBP,TPP2,TRIM21,TRIP12,UBA3,UBA52,UBE2D1,UBE2K,UBE2Q1,UBE2Q2,UBE3A,UBE3C,UBR2,VAMP3		Dendritic Cell Maturation	2.13796e-06	0.0554	CD1B,CD1C,FCER1G,FCGR1A,FCGR1BP,FCGR2A,FCGR2C,HLA-DPA1,HLA-F,ICAM1,IKBKB,IL12B,IL1B,IL1RN,IL36A,NFKBIA,NFKBID,STAT2,TLR2,TNFRSF1B,TRAJ23,TRAJ3,TRAJ30,TRAJ33,TRAV10,TRAV2,TRAV21,TRBJ2-1,TRBV5-3,TRDJ4,TRGC1,TRGV3,TRGV4
IL-13 Signaling Pathway	0.0036	0.0603	DEFB103A/DEFB103B,DEFB115,DEFB119,DEFB4A/DEFB4B,FGR, PRKCD,SOCS1		Dilated Cardiomyopathy Signaling Pathway	0.0030903	0.176	ABCC9,ACTG2,ADCY9,CACNA1E,CACNA1F,CACNA1G,CACNA1H,CACNA1I,CACNA2D1,CACNB4,CACNG2,CAMK1G,CAMK2A,CAMK4,CASP9,KDM5A,MAPK14,MYH11,MYH2,MYH3,MYL1,MYL7,MYO10,MYO18B,RYR2,SGCD		Airway Pathology in Chronic Obstructive Pulmonary Disease	0.0199526	0.0339	IL12B,IL31,LCN8,LIF		GDP-L-fucose Biosynthesis II (from L-fucose)	0.00630957	0.5	FCSK		Sirtuin Signaling Pathway	3.98107e-23	0.546	ABCA1,ACLY,ACSS2,ADAM10,AKT1,APEX1,APP,ATG101,ATG12,ATG13,ATG14,ATG16L1,ATG2A,ATG2B,ATG4A,ATG4B,ATG5,ATG7,ATG9A,ATG9B,ATP5F1A,ATP5F1B,ATP5F1C,ATP5F1D,ATP5F1E,ATP5MC1,ATP5PB,ATP5PF,BECN1,BMAL1,CDH1,CLOCK,CPT1C,CYC1,DOT1L,EPO,FOXO1,FOXO3,FOXO4,G6PD,GABARAPL1,GABARAPL2,GABPA,GABPB2,GADD45A,GADD45B,GLS,GLUD1,GOT2,GSK3B,GTF3C2,H1-0,H1-2,H1-4,H3-3A/H3-3B,HIF1A,HSF1,IDH2,JUN,LDHA,LDHD,MAP1LC3A,MAP1LC3B,…		Huntington's Disease Signaling	3.16228e-15	0.173	ATF2,ATP5F1B,ATP5F1C,ATP5F1D,ATP5PB,CAPN2,CAPN7,CAPNS1,CASP1,CASP4,CLTC,CREB1,CREBBP,EP300,GNAQ,GNG12,HSPA14,HSPA4,HSPA5,HSPA8,HSPA9,NAPG,PIK3C3,PIK3R1,PIK3R4,POLR2B,POLR2G,PRKCH,PSMA3,PSMA4,PSMA5,PSMA7,PSMB1,PSMB2,PSMB3,PSMB4,PSMC2,PSMD1,PSMD11,PSMD7,PSMD8,PSME1,PSME4,SDHB,SIN3A,SOS2,UBA52,VAMP3,VTI1B		Toll-like Receptor Signaling	9.54993e-06	0.128	FOS,IKBKB,IL12B,IL1B,IL1RN,IL36A,IRAK2,NFKBIA,TLR2,TNFAIP3
IL-17 Signaling	0.0048	0.0481	DEFB103A/DEFB103B,DEFB115,DEFB119,DEFB4A/DEFB4B,IL12B, IL31,LIF,PTGS2,TNFSF15		Neurovascular Coupling Signaling Pathway	0.0030903	0.16	APP,CACNA1E,CACNA1F,CACNA1G,CACNA1H,CACNA1I,CACNA2D1,CACNB4,CACNG2,CALM1 (includes others),CAMK4,CHRM4,CHRM5,ENTPD1,ENTPD8,GABBR2,GABRB3,GABRD,GABRG2,GABRG3,GABRP,GRIA4,GRIN2C,GUCY1A2,GUCY2C,KCNJ14,KCNN3,KCNN4,MPRIP,NT5C,ORAI2,PLA2G1B,PLA2G2C,PPP1R12B,RYR2,SLC16A1		Growth Hormone Signaling	0.0245471	0.0423	GH2,PRKCD,SOCS1		Orexin Signaling Pathway	0.00691831	0.0167	CACNA2D1,CALM1 (includes others),PLCH2,SLC8A2		Mitochondrial Dysfunction	1.58489e-22	0.52	ACO2,ADRB3,APH1A,APP,ATF2,ATF4,ATP12A,ATP1A1,ATP1B1,ATP1B3,ATP5F1A,ATP5F1B,ATP5F1C,ATP5F1D,ATP5F1E,ATP5MC1,ATP5MC2,ATP5MC3,ATP5PB,ATP5PD,ATP5PF,ATP5PO,ATPAF1,ATPAF2,BACE2,BECN1,C9orf72,CACNA1D,CACNA2D4,CACNG3,CACNG8,CALM1 (includes others),CALML5,CAPN1,CAPN2,CAPN7,CAPNS1,CATSPER2,CHP1,COX11,COX15,COX17,COX4I1,COX5A,COX5B,COX6A1,COX6B1,COX6C,COX7A2,COX7B,COX7C,CREB1,CREB3,CREB3L1,CREB3L2,CREB3L3,C…		Mitotic Metaphase and Anaphase	3.98107e-15	0.187	ANAPC1,CDC16,CENPC,CHMP2A,CHMP2B,CHMP4B,CKAP5,DYNC1LI1,DYNLL2,KIF2A,KPNB1,MAPRE1,NUP133,PAFAH1B1,PDS5A,PPP1CC,PPP2CA,PSMA3,PSMA4,PSMA5,PSMA7,PSMB1,PSMB2,PSMB3,PSMB4,PSMC2,PSMD1,PSMD11,PSMD7,PSMD8,PSME1,PSME4,RAD21,RAN,RANBP2,SEH1L,SMC1A,SMC3,STAG2,TAOK1,TNPO1,UBA52,UBE2D1,VRK2		CD40 Signaling	1.8197e-05	0.134	FOS,ICAM1,IKBKB,MAP2K1,NFKBIA,NFKBID,PTGS1,PTGS2,TNFAIP3
Differential Regulation of Cytokine Production in Intestinal Epithelial Cells by IL-17A and IL-17F	0.0066	0.13	DEFB103A/DEFB103B,DEFB4A/DEFB4B,IL12B		Role of Pattern Recognition Receptors in Recognition of Bacteria and Viruses	0.00323594	0.173	C1QC,C5,CASP1,CD40LG,CD70,IFNK,IL12B,IL17C,IL17F,IL3,IL31,IL36A,IL5,LIF,MAPK10,MAPK9,MBL2,NLRC4,NOD1,NOD2,PIK3CG,PIK3R1,PRKCD,PRKCZ,TLR5,TLR8,TNFSF11		IL-17 Signaling	0.0245471	0.0267	DEFB115,DEFB119,IL12B,IL31,LIF		SNARE Signaling Pathway	0.00912011	0.0221	CACNA2D1,CALM1 (includes others),MYH3		Myelination Signaling Pathway	2.51189e-22	0.526	ACVR1,ACVRL1,ADAM17,ADGRG6,AKT1,AKT1S1,APC,APH1A,ARAF,ARHGAP1,ARHGAP12,ARHGAP35,ARHGAP4,ARHGAP5,ATF2,ATF4,BLK,BMP2,BMP4,BMP7,BMP8B,BMPR1A,BMPR2,BRAF,CALM1 (includes others),CALML5,CDC42,CHD7,CHD8,CHP1,CREB1,CREB3,CREB3L1,CREB3L2,CREB3L3,CREB5,CREBBP,CTNNB1,CYTH1,DAG1,DLC1,EGFR,EGR2,EIF4E,EP300,ERBB2,ERBB3,FASN,FGFR2,FGFR3,FGFR4,FKBP1A,FOS,FRK,FYN,FZD1,FZD6,FZD7,FZD8,GLI3,GPR37,GRB2,GSK3B,HDAC1,HD…		RHO GTPase cycle	1.25893e-13	0.136	ABCD3,ABL2,ACTG1,ADD3,AKAP13,ARHGAP12,ARHGAP18,C1QBP,CCT2,CCT6A,CLTC,COPS2,COPS4,DAAM1,DIAPH1,DOCK7,DOCK9,DSG2,ELMO2,ERBIN,FAF2,FAM13A,FMNL2,FNBP1,GJA1,HNRNPC,HSP90AA1,HSP90AB1,IQGAP1,ITGB1,LMAN1,NCK1,NSFL1C,PEAK1,PICALM,PIK3R1,RAB7A,RAC1,RALBP1,RHOA,RND3,RNF20,ROCK1,ROCK2,SLK,SNAP23,SOS2,SPEN,SRGAP1,STK38,SWAP70,TMEM59,TMEM87A,TMOD3,TRA2B,TXNL1,USP9X,VAMP3,VAV3,VRK2,WASF2		Acute Phase Response Signaling	1.99526e-05	0.0811	C4A/C4B,FOS,HAMP,IKBKB,IL1B,IL1RN,IL36A,IL6R,MAP2K1,NFKBIA,NFKBID,OSM,SOCS1,SOCS3,TNFRSF1B
Vitamin-C Transport	0.0066	0.13	AKR1C4,LRRC8D,TXNDC2		CREB Signaling in Neurons	0.00416869	0.134	ADCY9,ADGRD2,ADGRE1,ADGRE5,ADGRF3,ADGRG5,ADGRL4,ADGRV1,ADRA1D,ADRA2B,AGTR1,BMP6,CACNA1E,CACNA1F,CACNA1G,CACNA1H,CACNA1I,CACNA2D1,CACNB4,CACNG2,CALCRL,CALM1 (includes others),CAMK2A,CAMK4,CCKAR,CCR8,CHRM4,CHRM5,CNR1,CYSLTR2,DRD5,EGF,F2R,FSHR,FZD9,GABBR2,GLP1R,GNAT1,GNB4,GNRHR,GPR119,GPR137C,GPR160,GPR182,GPR22,GPR3,GPR33,GPR52,GPR63,GPR89A/GPR89B,GPRC5C,GRIA4,GRIN2C,HCAR1,HCAR2,HCAR3,HTR6,LPAR1,MA…		Methylglyoxal Degradation III	0.0263027	0.069	AKR1B1,AKR1C4		nNOS Signaling in Skeletal Muscle Cells	0.01	0.0417	CACNA2D1,CALM1 (includes others)		Estrogen Receptor Signaling	1.25893e-21	0.494	ADCY2,ADCY8,AKT1,ATF2,ATF4,ATP5F1A,ATP5F1B,ATP5F1C,ATP5F1D,ATP5F1E,ATP5MC1,ATP5PB,CACNA1D,CACNA2D4,CACNG3,CACNG8,CCNC,CCND1,CDK8,CDKN1A,CFL1,CREB1,CREB3,CREB3L1,CREB3L2,CREB3L3,CREB5,CREBBP,CYC1,DDX5,EGFR,EIF2B1,EIF2B2,EIF2B3,EIF2B4,EIF2B5,EIF4E,EP300,FBXO32,FOS,FOXG1,FOXO1,FOXO3,FOXO4,GNA13,GNAI1,GNAI2,GNAI3,GNAQ,GNAS,GNB2,GNB4,GNG12,GRB2,GSK3A,GSK3B,GUCY1A1,HDAC3,HES1,HIF1A,HNRNPD,HRAS,HSP90AA1…		Phagosome Maturation	2.51189e-13	0.207	ATP6V0A1,ATP6V0E1,ATP6V1A,ATP6V1B2,ATP6V1C1,ATP6V1D,ATP6V1E1,ATP6V1G1,ATP6V1H,CALR,CANX,CTSB,DYNC1LI1,DYNC2H1,DYNLL2,EEA1,LAMP1,LAMP2,NAPG,PIK3C3,PIKFYVE,PRDX2,PRDX5,PRDX6,RAB5C,RAB7A,RAC1,TAP1,TSG101,TUBG2,VAMP3,VPS37A,VPS41,VTI1B		Macrophage Classical Activation Signaling Pathway	2.5704e-05	0.0794	CYBB,HLA-DPA1,IKBKB,IL12B,IL1B,IL36A,IRF1,JARID2,NFKBIA,NFKBID,OSM,PARP14,SOCS1,SOCS3,STAT2
Th2 Pathway	0.0089	0.0511	HLA-DPA1,ICAM1,IL12B,IL1RL1,IL2RG,IL31,VAV1		Phagosome Formation	0.00537032	0.13	ADGRD2,ADGRE1,ADGRE5,ADGRF3,ADGRG5,ADGRL4,ADGRV1,ADRA1D,ADRA2B,AGTR1,AP1M2,ARPC5L,BCAR1,CALCRL,CARD9,CCKAR,CCR8,CHRM4,CHRM5,CLEC4D,CNR1,COLEC12,CYSLTR2,DRD5,F2R,FCER1A,FCGR1A,FCGR1B,FSHR,FZD9,GABBR2,GLP1R,GNRHR,GPLD1,GPR119,GPR137C,GPR160,GPR182,GPR22,GPR3,GPR33,GPR52,GPR63,GPR89A/GPR89B,GPRC5C,HCAR1,HCAR2,HCAR3,HTR6,IGHG3,ITGA9,LPAR1,MAS1,MC3R,MTNR1B,MYH11,MYH2,MYH3,MYL1,MYL7,MYO10,MYO18B,NAPEPL…		Hepatic Cholestasis	0.0263027	0.0262	ABCB4,IL12B,IL31,LIF,PRKCD		NR1D1 (REV-ERBA) represses gene expression	0.0125893	0.25	NCOR1		mTOR Signaling	3.98107e-21	0.579	AKT1,AKT1S1,ATG13,CDC42,DGKZ,EIF3A,EIF3C,EIF3D,EIF3E,EIF3F,EIF3G,EIF3H,EIF3I,EIF3J,EIF3K,EIF3L,EIF3M,EIF4A2,EIF4A3,EIF4B,EIF4E,EIF4EBP2,EIF4G1,EIF4G2,EIF4G3,FAU,FKBP1A,FNBP1,HIF1A,HRAS,KRAS,MAPK1,MT-RNR1,MT-RNR2,MTOR,NAPEPLD,NRAS,PDPK1,PIK3C2B,PIK3C2G,PIK3C3,PIK3CA,PIK3CB,PIK3CD,PIK3R1,PIK3R4,PIK3R6,PLD3,PPM1L,PPP2CA,PPP2CB,PPP2R1A,PPP2R1B,PPP2R2A,PPP2R2D,PPP2R3A,PPP2R5A,PPP2R5C,PPP2R5E,PRKAA1,PR…		S Phase	6.30957e-13	0.26	CCNH,CUL1,GSK3B,PDS5A,PSMA3,PSMA4,PSMA5,PSMA7,PSMB1,PSMB2,PSMB3,PSMB4,PSMC2,PSMD1,PSMD11,PSMD7,PSMD8,PSME1,PSME4,RAD21,RB1,SMC1A,SMC3,STAG2,TFDP2,UBA52		PPAR Signaling	2.95121e-05	0.103	FOS,IKBKB,IL1B,IL1RN,IL36A,MAP2K1,NFKBIA,NFKBID,PTGS2,STAT5B,TNFRSF1B
TREM1 Signaling	0.01	0.0649	CASP1,DEFB4A/DEFB4B,ICAM1,IL1RL1,NOD2		Calcium Signaling	0.0060256	0.156	CABIN1,CACNA1E,CACNA1F,CACNA1G,CACNA1H,CACNA1I,CACNA2D1,CACNB4,CACNG2,CALM1 (includes others),CAMK1G,CAMK2A,CAMK4,CASQ1,GRIA4,GRIN2C,HDAC9,MEF2A,MYH11,MYH2,MYH3,MYL1,MYL7,MYO10,MYO18B,NFATC3,RCAN2,RCAN3,RYR2,SLC8A2,SLC8A3,TRPC1,TRPC7,TRPM8		Coagulation System	0.0371535	0.0571	PLAUR,TFPI		E3 ubiquitin ligases ubiquitinate target proteins	0.0128825	0.0364	RRAGA,RTF1		Autophagy	1.25893e-20	0.574	AKT1,AKT1S1,AMBRA1,ARL8B,ARNT,ATF2,ATF4,ATG101,ATG12,ATG13,ATG14,ATG16L1,ATG2A,ATG2B,ATG4B,ATG5,ATG7,ATG9A,ATG9B,ATM,ATR,BECN1,BIRC6,BNIP3,CALM1 (includes others),CALML5,CDKN1B,CHP1,CREB1,CREB3,CREB3L1,CREB3L2,CREB3L3,CREB5,CREBBP,EIF2A,EIF2AK3,EPG5,ERN1,FOS,FOXO1,FOXO3,GABARAPL1,GABARAPL2,GNAI3,GORASP2,GSK3A,GSK3B,HIF1A,JUN,LAMP1,LAMP2,MAP1LC3A,MAP1LC3B,MAP2K2,MAP2K4,MAP2K7,MAPK1,MAPK8,MAPK9,MTO…		BAG2 Signaling Pathway	7.94328e-13	0.282	ANXA2,CTSB,HSP90AA1,HSPA14,HSPA4,HSPA5,HSPA8,HSPA9,PSMA3,PSMA4,PSMA5,PSMA7,PSMB1,PSMB2,PSMB3,PSMB4,PSMC2,PSMD1,PSMD11,PSMD7,PSMD8,PSME1,PSME4,UBE2D1		IL-6 Signaling	3.54813e-05	0.093	FOS,IKBKB,IL1B,IL1RN,IL36A,IL6R,MAP2K1,NFKBIA,NFKBID,SOCS1,SOCS3,TNFRSF1B
Prostanoid Biosynthesis	0.011749	0.2	CYP2S1,PTGS2		Guanosine Nucleotides Degradation III	0.00645654	0.385	LACC1,NT5C,NT5C1A,NT5E,XDH							Signaling by ERBB4	0.0147911	0.0339	NCOR1,STMN1		HER-2 Signaling in Breast Cancer	7.94328e-20	0.559	AHCTF1,AKT1,AKT1S1,ARAF,ARF1,ARF3,ARF4,ARF5,BLK,BRAF,CASP7,CCND1,CDC42,CDKN1A,CDKN1B,CHUK,COPS6,COX11,COX15,COX17,COX4I1,COX5A,COX5B,COX6A1,COX6B1,COX6C,COX7A2,COX7B,COX7C,CYB5A,EGFR,ELF1,ELF2,ELF5,ELK3,ERBB2,ERBB3,ETS2,FOS,FOXO1,FOXO3,FRK,FYN,GLE1,GRB2,GSK3A,GSK3B,HRAS,IKBKB,IKBKG,ITGB1,ITGB4,ITGB5,ITGB8,JUN,KPNB1,KRAS,MAP2K2,MAPK1,MDM2,MT-CO1,MT-CO3,MTCL1,MTOR,MYC,NFKBIA,NRAS,NUP107,NUP133,NUP1…		Protein Sorting Signaling Pathway	3.16228e-12	0.191	AP1B1,ARCN1,ARF1,ARFGEF2,CLTC,COPA,COPB2,FYN,GNAQ,KDELR2,LMAN1,MIA3,PRKAR1A,PRKAR2A,RER1,SACM1L,SAR1A,SCARB2,SEC23A,SEC24B,SEC31A,SNX14,SNX2,SORT1,TBC1D23,TMED10,TMED2,TMED5,TMED7,VPS29,VPS35,WASHC4,WASHC5,YES1		TNFR2 Signaling	6.91831e-05	0.188	FOS,IKBKB,NFKBIA,NFKBID,TNFAIP3,TNFRSF1B
Methylglyoxal Degradation III	0.0125893	0.103	AKR1B1,AKR1C4,CYP4A22		Hepatic Cholestasis	0.00851138	0.157	ABCB11,ABCB4,ABCC2,ADCY9,CD40LG,CD70,GCG,HNF1A,IKBKG,IL12B,IL17C,IL17F,IL18RAP,IL3,IL31,IL36A,IL5,IRAK3,LIF,MAP3K14,MAP4K2,MAPK10,MAPK9,NR1I2,NR5A2,PRKCD,PRKCZ,SLC22A7,SLCO3A1,TNFSF11							Visual phototransduction	0.0154882	0.0333	CALM1 (includes others),METAP2		MicroRNA Biogenesis Signaling Pathway	5.01187e-19	0.583	ADAR,AGO1,AGO2,AGO3,AGO4,AHCTF1,AKT1,ATM,BMP4,CSDE1,DDX1,DDX17,DDX5,DICER1,DIS3,DNAJA2,DNAJB1,EGFR,EWSR1,EXOSC1,EXOSC10,EXOSC2,EXOSC4,EXOSC7,EXOSC9,FUS,GLE1,HNRNPA1,HNRNPA2B1,HNRNPD,HOPX,HRAS,HSP90AA1,HSP90AB1,HSP90B1,HSPA8,ILF2,ILF3,KRAS,MAPK1,MTCL1,MTOR,MYC,NRAS,NUP107,NUP133,NUP153,NUP155,NUP188,NUP205,NUP214,NUP50,NUP54,NUP85,NUP88,NUP93,PIK3C2B,PIK3C2G,PIK3C3,PIK3CA,PIK3CB,PIK3CD,PIK3R1,PIK3…		Cell Cycle Checkpoints	3.98107e-12	0.158	ANAPC1,ATM,CDC16,CENPC,CKAP5,COP1,DYNC1LI1,DYNLL2,H2BC12,KIF2A,MAPRE1,MRE11,NUP133,ORC3,ORC4,PAFAH1B1,PPP1CC,PPP2CA,PSMA3,PSMA4,PSMA5,PSMA7,PSMB1,PSMB2,PSMB3,PSMB4,PSMC2,PSMD1,PSMD11,PSMD7,PSMD8,PSME1,PSME4,RAD50,RANBP2,RNF168,SEH1L,TAOK1,UBA52,UBE2D1,YWHAB,YWHAE,YWHAQ		Role Of Chondrocytes In Rheumatoid Arthritis Signaling Pathway	8.31764e-05	0.0851	CASP1,CFLAR,FOS,IL1B,IL1RN,IL36A,IL6R,mir-23,PLAU,PTGS2,TLR2,TNFRSF1B
Role of Hypercytokinemia/hyperchemokinemia in the Pathogenesis of Influenza	0.0154882	0.0581	CASP1,IL12B,ISG15,MX1,RSAD2		Tetrahydrofolate Salvage from 5,10-methenyltetrahydrofolate	0.00851138	0.6	MTHFD1,MTHFD1L,MTHFD2							Myo-inositol Biosynthesis	0.0154882	0.2	INPP5F		Inhibition of ARE-Mediated mRNA Degradation Pathway	7.94328e-19	0.605	AGO1,AGO2,AGO3,AGO4,AKT1,CNOT1,CNOT10,CNOT11,CNOT2,CNOT3,CNOT4,CNOT6,CNOT8,CNOT9,DCP2,DDX6,DIS3,EDC3,EDC4,EXOSC1,EXOSC10,EXOSC2,EXOSC4,EXOSC7,EXOSC9,MAP3K7,MAPK1,MAPK6,MAPKAPK2,PABPN1,PAPOLA,PAPOLB,PAPOLG,PARN,PPM1L,PPP2CA,PPP2CB,PPP2R1A,PPP2R1B,PPP2R2A,PPP2R2D,PPP2R3A,PPP2R5A,PPP2R5C,PPP2R5E,PRKACA,PRKACB,PRKAG1,PRKAG2,PRKAR1A,PRKAR2A,PSMA3,PSMA4,PSMA5,PSMA7,PSMB1,PSMB2,PSMB3,PSMB4,PSMB5,PSMB6,P…		Microautophagy Signaling Pathway	3.98107e-12	0.2	CERT1,CHMP2A,CHMP4B,CHMP5,HSPA8,LAMP2,PSMA3,PSMA4,PSMA5,PSMA7,PSMB1,PSMB2,PSMB3,PSMB4,PSMC2,PSMD1,PSMD11,PSMD7,PSMD8,PSME1,PSME4,RAB7A,SEC23A,SEC24B,SEC31A,SNF8,STX17,TSG101,VPS37A,VPS41,VPS4B,VTA1		Pathogen Induced Cytokine Storm Signaling Pathway	0.000112202	0.0566	CASP1,CCL3L1,CCL4L1/CCL4L2,CSF2RB,FOS,FTH1,HLA-DPA1,IFIH1,IL12B,IL1B,IL1RN,IL36A,IL6R,IRF1,OSM,P2RX7,SLC2A3,SOCS3,STAT5B,TLR2,TNFRSF1B
Hepatic Cholestasis	0.0165959	0.0419	ABCB4,IL12B,IL1RL1,IL31,IRAK2,LIF,PRKCD,TNFSF15		Tyrosine Degradation I	0.00851138	0.6	FAH,HGD,HPD							Transcriptional Regulation by MECP2	0.0169824	0.0317	CALM1 (includes others),NCOR1		Unfolded protein response	1e-18	0.722	AMFR,ATF4,ATF6,CALR,CANX,CD82,CEBPB,CEBPE,CEBPG,CEBPZ,DNAJA1,DNAJA2,DNAJA3,DNAJB1,DNAJB11,DNAJB12,DNAJB14,DNAJB2,DNAJB4,DNAJB6,DNAJB9,DNAJC1,DNAJC10,DNAJC11,DNAJC13,DNAJC14,DNAJC15,DNAJC16,DNAJC17,DNAJC21,DNAJC3,DNAJC5,DNAJC6,DNAJC7,DNAJC8,EDEM1,EIF2A,EIF2AK3,ERN1,HSP90B1,HSPA14,HSPA1A/HSPA1B,HSPA2,HSPA4,HSPA5,HSPA8,HSPA9,HSPH1,INSIG1,MAP2K7,MAPK8,MBTPS1,NFE2L2,OS9,P4HB,PDIA6,PPP1R15A,SCAP,SEL1L,…		ABC-family proteins mediated transport	6.30957e-12	0.248	ABCD3,DERL1,EIF2S1,EIF2S2,EIF2S3,ERLEC1,OS9,PEX3,PSMA3,PSMA4,PSMA5,PSMA7,PSMB1,PSMB2,PSMB3,PSMB4,PSMC2,PSMD1,PSMD11,PSMD7,PSMD8,PSME1,PSME4,SEL1L,UBA52		Differential Regulation of Cytokine Production in Intestinal Epithelial Cells by IL-17A and IL-17F	0.000134896	0.217	DEFB103A/DEFB103B,DEFB4A/DEFB4B,IL12B,IL1B,LCN2
Th1 Pathway	0.0177828	0.0492	HLA-DPA1,ICAM1,IL12B,IRF1,SOCS1,VAV1		Urate Biosynthesis/Inosine 5'-phosphate Degradation	0.00912011	0.357	LACC1,NT5C,NT5C1A,NT5E,XDH							Mitochondrial biogenesis	0.017378	0.0312	CALM1 (includes others),NCOR1		ERK/MAPK Signaling	1.25893e-16	0.54	ARAF,ATF1,ATF2,ATF4,BRAF,CREB1,CREB3,CREB3L1,CREB3L2,CREB3L3,CREB5,CREBBP,CRK,CRKL,DOCK1,DUSP1,DUSP9,EIF4E,ELF1,ELF2,ELF5,ELK3,ETS2,FOS,FYN,GRB2,H3-3A/H3-3B,HRAS,HSPB1,ITGA2,ITGA6,ITGAV,ITGB1,ITGB4,ITGB5,ITGB8,JMJD7-PLA2G4B,KRAS,LAMTOR3,MAP2K2,MAPK1,MAPKAPK5,MKNK2,MYC,NFATC1,NRAS,PAK1,PAK2,PAK4,PIK3C2B,PIK3C2G,PIK3C3,PIK3CA,PIK3CB,PIK3CD,PIK3R1,PIK3R4,PIK3R6,PLA2G12A,PLA2G2E,PLA2G2F,PLA2G4A,PLA2G…		Mitotic G2-G2/M phases	1.58489e-11	0.176	CCNH,CEP57,CKAP5,CNTRL,CUL1,EP300,HSP90AA1,HSP90AB1,LCMT1,MAPRE1,OFD1,OPTN,PAFAH1B1,PCM1,PPME1,PPP2CA,PSMA3,PSMA4,PSMA5,PSMA7,PSMB1,PSMB2,PSMB3,PSMB4,PSMC2,PSMD1,PSMD11,PSMD7,PSMD8,PSME1,PSME4,SDCCAG8,TUBG2,UBA52,YWHAE		Multiple Sclerosis Signaling Pathway	0.000158489	0.0676	CASP1,GRIN3B,HLA-DPA1,HLA-F,IL12B,IL1B,IL36A,IRF1,JARID2,OSM,P2RX7,PARP14,PLAU,RNF213,TLR2
Th17 Activation Pathway	0.0186209	0.031	DEFB103A/DEFB103B,DEFB115,DEFB119,DEFB4A/DEFB4B,IL12B,IRAK2,TRAJ23,TRAJ3,TRBV20-1,TRBV28,TRBV4-1,TRBV6-6,TRBV9,TRGC1,TRGV4		Role of NFAT in Cardiac Hypertrophy	0.0134896	0.149	ADCY9,CABIN1,CACNA1E,CACNA1F,CACNA1G,CACNA1H,CACNA1I,CACNA2D1,CACNB4,CACNG2,CALM1 (includes others),CAMK1G,CAMK2A,CAMK4,CTF1,GNB4,HAND1,HDAC9,LIF,MAPK10,MAPK14,MAPK9,MEF2A,PIK3CG,PIK3R1,PLCH2,PLCZ1,PRKCD,PRKCZ,RCAN2,RCAN3,SLC8A2,SLC8A3							Serotonin and Melatonin Biosynthesis	0.0186209	0.167	AANAT		CLEAR Signaling Pathway	1.58489e-16	0.502	AKT1,AKT1S1,ASAH1,ATF2,ATF4,ATP6AP1,ATP6V0A1,ATP6V0A2,ATP6V0D1,ATP6V0E1,ATP6V1A,ATP6V1B2,ATP6V1C1,ATP6V1D,ATP6V1E1,ATP6V1F,ATP6V1G1,ATP6V1H,BECN1,BMPR1A,BMPR2,BMT2,BNIP3,CD63,CHP1,CLCN7,CREB1,CREB3,CREB3L1,CREB3L2,CREB3L3,CREB5,CREBBP,CTSB,CTSD,EGFR,EIF2AK3,EP300,FGFR2,FGFR3,FGFR4,FLT4,FNIP1,GBA1,GLB1,GNS,GSK3A,GSK3B,GUSB,HEXB,HIF1A,HPS5,HRAS,IGF1R,IGF2R,IKBKB,ITPR2,ITPR3,KRAS,LAMP1,LAMTOR1,LAMTO…		Mitochondrial Dysfunction	1.99526e-11	0.14	APP,ATF2,ATP1B1,ATP1B3,ATP5F1B,ATP5F1C,ATP5F1D,ATP5PB,ATP5PD,ATP5PO,ATPAF1,CAPN2,CAPN7,CAPNS1,COX17,COX5A,COX6B1,COX7B,COX7C,CREB1,CREBBP,CYB5A,CYB5B,DLD,GSTK1,MGST3,NDUFA1,NDUFA12,NDUFA6,NDUFA7,NDUFAB1,NDUFB10,NDUFB2,NDUFS6,OPA1,PDHB,PIK3C3,PIK3R1,PIK3R4,PRDX6,PRKAR1A,PRKAR2A,SDHB,SOD1,SOD2,TOMM7,UQCRC2,UQCRQ		IL-17A Signaling in Fibroblasts	0.000186209	0.158	FOS,IKBKB,LCN2,NFKBIA,NFKBID,NFKBIZ
Crosstalk between Dendritic Cells and Natural Killer Cells	0.0194984	0.0549	CSF2RB,HLA-F,IL12B,IL2RG,KLRC4-KLRK1/KLRK1		G-Protein Coupled Receptor Signaling	0.0158489	0.125	ADCY9,ADGRD2,ADGRE1,ADGRE5,ADGRF3,ADGRG5,ADGRL4,ADGRV1,ADRA1D,ADRA2B,AGTR1,CALCRL,CALM1 (includes others),CAMK2A,CAMK4,CCKAR,CCR8,CHRM4,CHRM5,CNGA4,CNGB1,CNR1,CYSLTR2,DRD5,ENPP6,F2R,FOS,FSHR,FZD9,GABBR2,GLP1R,GNAT1,GNB4,GNRHR,GPR119,GPR137C,GPR160,GPR182,GPR22,GPR3,GPR33,GPR52,GPR63,GPR89A/GPR89B,GPRC5C,GRK3,GRK7,HCAR1,HCAR2,HCAR3,HTR6,IKBKG,KCNN3,KCNN4,KCNQ2,LPAR1,MAP3K14,MAPK10,MAPK14,MAPK9,MAS…							Dopamine-DARPP32 Feedback in cAMP Signaling	0.020893	0.0161	CACNA2D1,CALM1 (includes others),PLCH2		Hypoxia Signaling in the Cardiovascular System	3.98107e-16	0.724	AKT1,ARNT,ATF2,ATF4,ATM,BIRC6,COPS5,CREB1,CREB3,CREB3L1,CREB3L2,CREB3L3,CREB5,CREBBP,EDN1,EP300,EPO,HIF1A,HSP90AA1,HSP90AB1,HSP90B1,JUN,LDHA,MDM2,NFKBIA,NOS3,P4HB,PTEN,SUMO1,UBE2A,UBE2B,UBE2D1,UBE2D2,UBE2D3,UBE2E1,UBE2E3,UBE2F,UBE2G1,UBE2G2,UBE2H,UBE2I,UBE2J1,UBE2J2,UBE2K,UBE2L3,UBE2M,UBE2N,UBE2O,UBE2Q1,UBE2Q2,UBE2R2,UBE2S,UBE2V2,UBE2Z,VHL		Cellular response to hypoxia	2.51189e-11	0.28	CREBBP,ELOB,EP300,HIGD1A,PSMA3,PSMA4,PSMA5,PSMA7,PSMB1,PSMB2,PSMB3,PSMB4,PSMC2,PSMD1,PSMD11,PSMD7,PSMD8,PSME1,PSME4,UBA52,UBE2D1		Tumor Microenvironment Pathway	0.000213796	0.0726	CFLAR,CSF1,FOS,HLA-F,ICAM1,IL1B,IL6R,LGALS9,MAP2K1,OSM,PLAU,PTGS2,SLC2A3
Coagulation System	0.020893	0.0857	PLAU,PLAUR,TFPI		SNARE Signaling Pathway	0.0158489	0.162	ADCY9,CACNA2D1,CACNB4,CALM1 (includes others),CAMK2A,CAMK4,GOSR2,MYH11,MYH2,MYH3,MYL1,MYL7,MYO10,MYO18B,SNCA,STX16,SYT14,SYT17,SYT5,SYT6,SYT7,SYT9							Melatonin Signaling	0.0213796	0.0278	CALM1 (includes others),PLCH2		Epithelial Adherens Junction Signaling	2.51189e-15	0.573	ACTR2,ACTR3,ACVR1,ACVR1B,ACVR1C,AFDN,AKT1,ARHGAP35,ARPC1A,ARPC2,ARPC3,ARPC5,ARPC5L,BMPR2,CDC42,CDH1,CFL1,CRK,CTNNA1,CTNNB1,CTNND1,DIAPH1,EGFR,FARP2,FER,FRMD6,FYN,HRAS,IGF1R,IQGAP1,KRAS,LEF1,LIMK2,MAGI1,MYH10,MYL12A,MYL12B,NECTIN1,NOTCH1,NOTCH2,NOTCH3,NRAS,PAK1,PAK2,PAK4,PPM1L,PPP2CA,PPP2CB,PPP2R1A,PPP2R1B,PPP2R2A,PPP2R2D,PPP2R3A,PPP2R5A,PPP2R5C,PPP2R5E,PRKAA1,PRKAB2,PRKAG1,PRKAG2,PTEN,PTPA,RAC1,R…		Inhibition of ARE-Mediated mRNA Degradation Pathway	3.16228e-11	0.19	CNOT1,DIS3,EXOSC10,MAP3K7,PAPOLA,PAPOLG,PARN,PPP2CA,PRKAR1A,PRKAR2A,PSMA3,PSMA4,PSMA5,PSMA7,PSMB1,PSMB2,PSMB3,PSMB4,PSMC2,PSMD1,PSMD11,PSMD7,PSMD8,PSME1,PSME4,TNFSF10,XRN1,YWHAB,YWHAE,YWHAQ,ZFP36		Role Of Osteoclasts In Rheumatoid Arthritis Signaling Pathway	0.000239883	0.0583	CAMK4,CBL,CSF1,FCGR1A,FCGR1BP,FCGR2A,FCGR2C,FOS,IKBKB,IL1B,LCP2,MAP2K1,NFKBIA,NFKBID,RND1,SHC3,TNFRSF11A,TNFRSF1B
Fcγ Receptor-mediated Phagocytosis in Macrophages and Monocytes	0.0218776	0.0532	CBL,FGR,LCP2,PRKCD,VAV1		nNOS Signaling in Neurons	0.0162181	0.213	CALM1 (includes others),CAMK2A,CAMK4,CAPN2,CAPN8,DLG2,GRIN2C,NOS1AP,PRKCD,PRKCZ							trans-Golgi Network Vesicle Budding	0.0229087	0.027	CPD,TFRC		NGF Signaling	3.16228e-15	0.617	AKT1,ATF2,ATF4,CDC42,CHUK,CREB1,CREB3,CREB3L1,CREB3L2,CREB3L3,CREB5,CREBBP,CRK,GAB1,GRB2,HRAS,IKBKB,IKBKG,KRAS,MAP2K2,MAP2K4,MAP3K1,MAP3K13,MAP3K15,MAP3K2,MAP3K4,MAP3K7,MAPK1,MAPK8,MAPK9,NGF,NRAS,NTRK1,PDPK1,PIK3C2B,PIK3C2G,PIK3C3,PIK3CA,PIK3CB,PIK3CD,PIK3R1,PIK3R4,PIK3R6,PLCG1,PRKCD,PRKCZ,PTPN11,RAC1,RAF1,RALA,RALB,RAP1A,RAP1B,RAP2B,REL,RHOA,RHOG,ROCK1,ROCK2,RPS6KA4,RPS6KB1,RPS6KB2,RPS6KC1,RRAS2…		Cachexia Signaling Pathway	6.30957e-11	0.133	BMPR2,CAPN2,CAPN7,CAPNS1,CASP1,CASP4,EIF2AK2,EIF2S1,EIF2S2,EIF2S3,EP300,FBXO32,GSK3B,HSP90AA1,HSP90AB1,HSP90B1,HSPA14,HSPA4,HSPA5,HSPA8,HSPA9,IFNGR1,PIK3C3,PIK3R1,PIK3R4,PRKAR1A,PRKAR2A,PRKCH,PSMA3,PSMA4,PSMA5,PSMA7,PSMB1,PSMB2,PSMB3,PSMB4,PSMC2,PSMD1,PSMD11,PSMD7,PSMD8,PSME1,PSME4,STAT1,STAT3,TGFBR1,TGFBR2,TNFSF10,XBP1		Type I Diabetes Mellitus Signaling	0.000239883	0.0491	FCER1G,HLA-DPA1,HLA-F,IKBKB,IL12B,IL1B,IRF1,NFKBIA,NFKBID,SOCS1,SOCS3,TNFRSF1B,TRAJ23,TRAJ3,TRAJ30,TRAJ33,TRAV10,TRAV2,TRAV21,TRBJ2-1,TRBV5-3,TRDJ4,TRGC1,TRGV3,TRGV4
Dendritic Cell Maturation	0.0251189	0.0287	CD1A,CD1B,CD1C,FCGR1B,HLA-DPA1,HLA-F,ICAM1,IL12B,TRAJ23,TRAJ3,TRBV20-1,TRBV28,TRBV4-1,TRBV6-6,TRBV9,TRGC1,TRGV4		Adenosine Nucleotides Degradation II	0.0169824	0.312	LACC1,NT5C,NT5C1A,NT5E,XDH							Acetylcholine Receptor Signaling Pathway	0.0239883	0.0153	CACNA2D1,CALM1 (includes others),PLCH2		Oxidative Phosphorylation	3.98107e-15	0.631	ATP5F1A,ATP5F1B,ATP5F1C,ATP5F1D,ATP5F1E,ATP5MC1,ATP5MC2,ATP5MC3,ATP5PB,ATP5PD,ATP5PF,ATP5PO,ATPAF1,ATPAF2,COX11,COX15,COX17,COX4I1,COX5A,COX5B,COX6A1,COX6B1,COX6C,COX7A2,COX7B,COX7C,CYB5A,CYB5B,CYC1,CYCS,DMAC2L,MT-ATP6,MT-CO1,MT-CO3,MT-ND1,MT-ND2,MT-ND3,MT-ND4,MT-ND4L,MT-ND5,NDUFA1,NDUFA10,NDUFA12,NDUFA4,NDUFA6,NDUFA8,NDUFAB1,NDUFB1,NDUFB10,NDUFB2,NDUFB3,NDUFB4,NDUFB5,NDUFB7,NDUFB9,NDUFS1,NDUFS2,…		Oxidative Phosphorylation	6.30957e-11	0.223	ATP5F1B,ATP5F1C,ATP5F1D,ATP5PB,ATP5PD,ATP5PO,ATPAF1,COX17,COX5A,COX6B1,COX7B,COX7C,CYB5A,CYB5B,NDUFA1,NDUFA12,NDUFA6,NDUFA7,NDUFAB1,NDUFB10,NDUFB2,NDUFS6,SDHB,UQCRC2,UQCRQ		Role of PKR in Interferon Induction and Antiviral Response	0.00025704	0.0809	CASP1,FCGR1A,FOS,IFIH1,IKBKB,IL1B,IRF1,MAVS,NFKBIA,NFKBID,STAT2
STAT3 Pathway	0.0275423	0.0444	CSF2RB,IL1RL1,IL2RG,MAP2K1,SOCS1,TNFRSF11A		cAMP-mediated signaling	0.0177828	0.145	ADCY9,ADRA2B,AGTR1,AKAP12,AKAP7,CALM1 (includes others),CAMK1G,CAMK2A,CAMK4,CHRM4,CHRM5,CNGA4,CNGB1,CNR1,CREM,DRD5,ENPP6,FSHR,GABBR2,GLP1R,HCAR2,HCAR3,HTR6,LPAR1,MC3R,NAPEPLD,OPRK1,PDE1B,PDE4D,PDE6H,PKIA,PTH1R,SSTR3,TAAR1							D-myo-inositol-5-phosphate Metabolism	0.0239883	0.0152	INPP5F,PLCH2,RNGTT		Glucocorticoid Receptor Signaling	6.30957e-15	0.421	ACTB,AKT1,ANXA1,ARID1A,ARID2,ATP5F1A,ATP5F1B,ATP5F1C,ATP5F1D,ATP5F1E,ATP5MC1,ATP5PB,B2M,BAG1,BCL2L1,BRD7,CCNH,CDK7,CDKN1A,CHP1,CHUK,CREB1,CREBBP,CREBZF,CYC1,DCAF6,DNAH1,DNAH3,DUSP1,EGFR,ELP1,EP300,ERCC3,FKBP4,FKBP5,FOS,FOXO3,GABPA,GABPB2,GJA1,GRB2,GTF2A1,GTF2B,GTF2E2,GTF2F2,GTF2H1,GTF2H3,H3-3A/H3-3B,HLA-A,HLA-B,HLA-C,HLA-E,HRAS,HSP90AA1,HSP90AB1,HSP90B1,HSPA14,HSPA1A/HSPA1B,HSPA2,HSPA4,HSPA5,HSPA…		Hedgehog ligand biogenesis	1e-10	0.292	ERLEC1,OS9,PSMA3,PSMA4,PSMA5,PSMA7,PSMB1,PSMB2,PSMB3,PSMB4,PSMC2,PSMD1,PSMD11,PSMD7,PSMD8,PSME1,PSME4,SEL1L,UBA52		IL-13 Signaling Pathway	0.000288403	0.0862	DEFB103A/DEFB103B,DEFB115,DEFB119,DEFB4A/DEFB4B,FGR,HCK,IL4R,LYN,SOCS1,SOCS3
Erythropoietin Signaling Pathway	0.0316228	0.0395	CSF2RB,IL12B,IL31,LIF,MAP2K1,PRKCD,TNFSF15		1D-myo-inositol Hexakisphosphate Biosynthesis II (Mammalian)	0.0218776	0.294	INPP5F,IPMK,OCRL,SYNJ1,SYNJ2							Maturity Onset Diabetes of Young (MODY) Signaling	0.025704	0.0253	APOF,CACNA2D1		Senescence Pathway	1e-14	0.482	ACVR1,ACVR1B,ACVR1C,AKT1,ANAPC1,ANAPC13,ANAPC5,ARAF,ASXL2,ATM,ATR,BMPR2,BRAF,CACNA1D,CACNA2D4,CACNG3,CACNG8,CALM1 (includes others),CALML5,CAPN1,CAPN2,CAPN7,CAPNS1,CAT,CCND1,CCND2,CDC16,CDC23,CDC25A,CDK6,CDKN1A,CDKN1B,CDKN2A,CDKN2B,CEBPB,CHP1,CHUK,CREBBP,DHCR24,DLD,E2F6,EIF4E,ELF1,ELF2,ELF5,ELK3,EP300,EP400,ETS2,EZH2,FOXO3,FOXO4,GADD45A,GADD45B,GATA4,HBP1,HRAS,IKBKB,IKBKG,ITPR2,ITPR3,ITSN2,JUN,KA…		Signaling by ROBO receptors	1.54882e-10	0.216	ABL2,CAP1,ELOB,NCK1,PRKAR2A,PSMA3,PSMA4,PSMA5,PSMA7,PSMB1,PSMB2,PSMB3,PSMB4,PSMC2,PSMD1,PSMD11,PSMD7,PSMD8,PSME1,PSME4,RAC1,RHOA,SOS2,SRGAP1,UBA52		IL-33 Signaling Pathway	0.00030903	0.0699	CASP1,CELA2A,FOS,ICAM1,IKBKB,IL1B,IL1RN,IL36A,MAP2K1,NFKBIA,NFKBID,PTGS2,USP17L2 (includes others)
T Cell Receptor Signaling	0.0338844	0.0277	CBL,HLA-DPA1,HLA-F,ICAM1,ITK,LCP2,MAP2K1,TRAJ23,TRAJ3,TRBV20-1,TRBV28,TRBV4-1,TRBV6-6,TRBV9,TRGC1,TRGV4,VAV1		D-myo-inositol (1,3,4)-trisphosphate Biosynthesis	0.0218776	0.294	INPP5F,IPMK,OCRL,SYNJ1,SYNJ2							Clathrin-mediated Endocytosis Signaling	0.0281838	0.0144	APOF,EPS15,TFRC		Insulin Receptor Signaling	3.16228e-14	0.579	ACLY,AKT1,ASIC1,CRK,CRKL,EIF2B1,EIF2B2,EIF2B3,EIF2B4,EIF2B5,EIF4E,FOXO1,FOXO3,FOXO4,FYN,GAB1,GRB2,GSK3A,GSK3B,GYS1,HRAS,JAK1,KRAS,MAP2K2,MAPK1,MAPK8,MTOR,NCK1,NRAS,PDPK1,PIK3C2B,PIK3C2G,PIK3C3,PIK3CA,PIK3CB,PIK3CD,PIK3R1,PIK3R4,PIK3R6,PPP1CA,PPP1CB,PPP1CC,PPP1R10,PPP1R11,PPP1R12A,PPP1R14B,PPP1R7,PRKACA,PRKACB,PRKAG1,PRKAG2,PRKAR1A,PRKAR2A,PRKCI,PRKCZ,PTEN,PTPN1,PTPN11,PTPRF,RAF1,RALA,RALB,RAP1A,R…		Regulation of Apoptosis	1.7378e-10	0.321	OPA1,PSMA3,PSMA4,PSMA5,PSMA7,PSMB1,PSMB2,PSMB3,PSMB4,PSMC2,PSMD1,PSMD11,PSMD7,PSMD8,PSME1,PSME4,UBA52		NOD1/2 Signaling Pathway	0.000363078	0.0688	CASP1,FOS,IKBKB,IL12B,IL1B,IL36A,MAP2K1,MAVS,NFKBIA,NFKBID,OSM,TLR2,TNFAIP3
Retinoate Biosynthesis I	0.0338844	0.0714	AKR1B1,AKR1C4,HSD17B6		GABA Receptor Signaling	0.0234423	0.158	ADCY9,CACNA1E,CACNA1F,CACNA1G,CACNA1H,CACNA1I,CACNA2D1,CACNB4,CACNG2,GABBR2,GABRB3,GABRD,GABRG2,GABRG3,GABRP,GNAT1,GNB4,KCNN3,KCNN4,KCNQ2,SLC6A13							Platelet homeostasis	0.0301995	0.0233	CALM1 (includes others),SLC8A2		Telomerase Signaling	1.99526e-13	0.611	AKT1,CDKN1A,DKC1,EGFR,ELF1,ELF2,ELF5,ELK3,ETS2,GRB2,HDAC1,HDAC2,HDAC3,HDAC4,HDAC5,HDAC7,HDAC9,HRAS,HSP90AA1,HSP90AB1,HSP90B1,KRAS,MAP2K2,MAPK1,MYC,NRAS,PDPK1,PIK3C2B,PIK3C2G,PIK3C3,PIK3CA,PIK3CB,PIK3CD,PIK3R1,PIK3R4,PIK3R6,PPM1L,PPP2CA,PPP2CB,PPP2R1A,PPP2R1B,PPP2R2A,PPP2R2D,PPP2R3A,PPP2R5A,PPP2R5C,PPP2R5E,PTGES3,PTPA,RAF1,RALA,RALB,RAP1A,RAP1B,RAP2B,RB1,RRAS2,SHC1,SOS1,SOS2,SP1,TEP1,TERF1,TERF2IP…		NIK-->noncanonical NF-kB signaling	1.77828e-10	0.3	CUL1,PSMA3,PSMA4,PSMA5,PSMA7,PSMB1,PSMB2,PSMB3,PSMB4,PSMC2,PSMD1,PSMD11,PSMD7,PSMD8,PSME1,PSME4,UBA3,UBA52		Th1 Pathway	0.000436516	0.082	CD4,HLA-DPA1,ICAM1,IL12B,IL6R,IRF1,LGALS9,SOCS1,SOCS3,VAV1
PD-1, PD-L1 cancer immunotherapy pathway	0.0346737	0.0472	HLA-DPA1,HLA-F,IL12B,IL2RG,LCP2		FXR/RXR Activation	0.0251189	0.159	ABCB11,ABCB4,ABCC2,AGT,ALB,APOF,C4A/C4B,HNF1A,IL36A,LIPC,LPL,MAPK10,MAPK9,NR1I2,NR5A2,ORM2,PCK2,SERPINF1,SLC22A7,VTN							Neurovascular Coupling Signaling Pathway	0.0371535	0.0129	CACNA2D1,CALM1 (includes others),ENTPD8		Renal Cell Carcinoma Signaling	1.99526e-13	0.671	AKT1,ARNT,CDC42,CREBBP,CRK,CUL2,EGLN3,ELOB,ELOC,EP300,FH,FOS,GAB1,GRB2,HIF1A,HRAS,JUN,KRAS,MAP2K2,MAPK1,NRAS,PAK1,PAK2,PAK4,PIK3C2B,PIK3C2G,PIK3C3,PIK3CA,PIK3CB,PIK3CD,PIK3R1,PIK3R4,PIK3R6,PTPN11,RAC1,RAF1,RALA,RALB,RAP1A,RAP1B,RAP2B,RAPGEF1,RBX1,RPS27A,RRAS2,SLC2A1,SOS1,SOS2,TGFB1,UBA52,UBB,UBC,VHL		CLEAR Signaling Pathway	2.29087e-10	0.144	ATF2,ATP6V0A1,ATP6V0E1,ATP6V1A,ATP6V1B2,ATP6V1C1,ATP6V1D,ATP6V1E1,ATP6V1G1,ATP6V1H,BMPR2,BNIP3,CD63,CREB1,CREBBP,CTSB,EP300,FNIP1,GNS,GSK3B,HEXA,HEXB,LAMP1,LAMTOR3,MAP4K3,PPP2CA,PRKCH,PSAP,RAB7A,RAP1B,RRAGC,SCPEP1,SEH1L,STK4,SUMF1,TGFBR1,TGFBR2,VPS35,YWHAB,YWHAE,YWHAQ		Systemic Lupus Erythematosus In B Cell Signaling Pathway	0.000512861	0.0428	CBL,CD72,FCGR2A,FCGR2C,FGR,FOS,HCK,IFIH1,IFIT2,IFIT3,IGHV3-48,IGHV3-66,IGHV3-73,IGHV6-1,IGKV1-27,IGKV2-28,IGKV5-2,IL12B,IL1B,IL36A,IL6R,LILRB3,LYN,MAP2K1,MAVS,mir-30,OSM,PIK3AP1,SHC3,STAT2,VAV1
Systemic Lupus Erythematosus In B Cell Signaling Pathway	0.0398107	0.0263	BLNK,CBL,CD72,FGR,IFIH1,IGHV3-73,IGHV7-81,IGKV5-2,IL12B,IL31,ISG15,LIF,MAP2K1,MAVS,mir-30,PIK3AP1,PRKCD,TNFSF15,VAV1		Breast Cancer Regulation by Stathmin1	0.0275423	0.125	ADGRD2,ADGRE1,ADGRE5,ADGRF3,ADGRG5,ADGRL4,ADGRV1,ADRA1D,ADRA2B,AGTR1,ARHGEF7,BMP6,CALCRL,CAMK1G,CAMK2A,CAMK4,CCKAR,CCR8,CHRM4,CHRM5,CNR1,CYSLTR2,DRD5,EGF,F2R,FSHR,FZD9,GABBR2,GLP1R,GNB4,GNRHR,GPR119,GPR137C,GPR160,GPR182,GPR22,GPR3,GPR33,GPR52,GPR63,GPR89A/GPR89B,GPRC5C,HCAR1,HCAR2,HCAR3,HTR6,LPAR1,MAS1,MC3R,MMP2,MMP9,MTNR1B,NMBR,NPY2R,NTSR2,OPN1LW,OPRK1,PIK3CG,PIK3R1,PPM1L,PPP1R3D,PPP2R5A,PRKCD,…							Presynaptic depolarization and calcium channel opening	0.0371535	0.0833	CACNA2D1		MSP-RON Signaling In Cancer Cells Pathway	3.98107e-13	0.564	AKT1,ARAF,ARNT,ATF2,ATF4,BRAF,CCND1,CREB1,CREB3,CREB3L1,CREB3L2,CREB3L3,CREB5,CREBBP,CTNNB1,EGFR,ELF1,ELF2,ELF5,ELK3,ETS2,FLNA,FOS,GRB2,GSK3B,HIF1A,HRAS,ITGA6,ITGB1,ITGB4,JUN,KLK10,KLK11,KLK13,KLK7,KRAS,LEF1,MAP2K2,MAPK1,MST1R,MTOR,MYC,NFKBIA,NRAS,PIK3C2B,PIK3C2G,PIK3C3,PIK3CA,PIK3CB,PIK3CD,PIK3R1,PIK3R4,PIK3R6,PTK2,PTK2B,RAF1,RALA,RALB,RAP1A,RAP1B,RAP2B,REL,RRAS2,SFN,SMAD2,SOS1,SOS2,SP1,ST14,STA…		Degradation of beta-catenin by the destruction complex	2.29087e-10	0.239	CTNNB1,CUL1,GSK3B,LEF1,PPP2CA,PSMA3,PSMA4,PSMA5,PSMA7,PSMB1,PSMB2,PSMB3,PSMB4,PSMC2,PSMD1,PSMD11,PSMD7,PSMD8,PSME1,PSME4,TCF7L2,UBA52		Th1 and Th2 Activation Pathway	0.000537032	0.0698	CD4,HLA-DPA1,ICAM1,IL12B,IL4R,IL6R,IRF1,LGALS9,SOCS1,SOCS3,STAT5B,VAV1
Estrogen Biosynthesis	0.040738	0.0667	AKR1C4,CYP2S1,HSD17B6		Glutathione Biosynthesis	0.0281838	0.667	GCLC,GSS							IL-12 Signaling and Production in Macrophages	0.0389045	0.0127	APOF,CALM1 (includes others),IFNK		Molecular Mechanisms of Cancer	6.30957e-13	0.429	ACVR1,ACVRL1,ADCY2,ADCY8,AKT1,APC,APC2,APH1A,ARHGEF1,ARHGEF11,ARHGEF12,ARHGEF4,ARHGEF5,ARHGEF7,ARHGEF9,ATM,ATR,BCL2L1,BIRC2,BMP2,BMP4,BMP7,BMP8B,BMPR1A,BMPR2,BRAF,CASP7,CCND1,CCND2,CDC25A,CDC42,CDH1,CDK11B,CDK12,CDK13,CDK19,CDK20,CDK6,CDK7,CDK8,CDK9,CDKN1A,CDKN1B,CDKN2A,CDKN2B,CDKN2C,CFLAR,CREBBP,CRK,CTNNA1,CTNNB1,CTNND1,CYCS,DAXX,DVL1,E2F6,EP300,FNBP1,FOS,FOXO1,FYN,FZD1,FZD6,FZD7,FZD8,GAB1,GAB2,…		Hedgehog 'off' state	4.89779e-10	0.212	CUL1,DYNC2H1,GSK3B,KIF3A,NUMB,OFD1,PRKAR1A,PRKAR2A,PSMA3,PSMA4,PSMA5,PSMA7,PSMB1,PSMB2,PSMB3,PSMB4,PSMC2,PSMD1,PSMD11,PSMD7,PSMD8,PSME1,PSME4,UBA52		Role of RIG1-like Receptors in Antiviral Innate Immunity	0.000549541	0.13	IFIH1,IKBKB,MAVS,NFKBIA,NFKBID,TRIM25
Altered T Cell and B Cell Signaling in Rheumatoid Arthritis	0.0416869	0.0285	CCL21,CSF1,HLA-DPA1,IL12B,TNFRSF17,TRAJ23,TRAJ3,TRBV20-1,TRBV28,TRBV4-1,TRBV6-6,TRBV9,TRGC1,TRGV4		Leukocyte Extravasation Signaling	0.0281838	0.145	ACTG2,ARHGAP5,ARHGAP6,ARHGAP8/PRR5-ARHGAP8,BCAR1,BTK,CLDN14,CTNNA2,CYBA,EDIL3,FER,ITK,MAPK10,MAPK14,MAPK9,MMP2,MMP28,MMP7,MMP9,MSN,PIK3CG,PIK3R1,PRKCD,PRKCZ,PTK2B,RASGRP1,THY1,TIMP2							Superpathway of Inositol Phosphate Compounds	0.0389045	0.0127	INPP5F,PLCH2,RNGTT		Germ Cell-Sertoli Cell Junction Signaling	1.25893e-12	0.529	ACTB,ACTG1,ACTN1,ACTN4,AFDN,AKT1,CDC42,CDH1,CFL1,CLINT1,CTNNA1,CTNNB1,CTNND1,EPN1,EPN2,FER,FNBP1,GSN,HRAS,IQGAP1,ITGA2,ITGA6,ITGB1,JUP,KEAP1,KRAS,LIMK2,MAP2K2,MAP2K3,MAP2K4,MAP2K7,MAP3K1,MAP3K13,MAP3K15,MAP3K2,MAP3K4,MAP3K7,MAPK1,MAPK8,MAPK9,MTMR2,NRAS,PAK1,PAK2,PAK4,PDPK1,PIK3C2B,PIK3C2G,PIK3C3,PIK3CA,PIK3CB,PIK3CD,PIK3R1,PIK3R4,PIK3R6,PTK2,RAB8B,RAC1,RALA,RALB,RAP1A,RAP1B,RAP2B,RHOA,RHOB,RHOD,R…		Regulation of mitotic cell cycle	6.16595e-10	0.239	ANAPC1,CDC16,CUL1,PSMA3,PSMA4,PSMA5,PSMA7,PSMB1,PSMB2,PSMB3,PSMB4,PSMC2,PSMD1,PSMD11,PSMD7,PSMD8,PSME1,PSME4,RB1,UBA52,UBE2D1		Role of Macrophages, Fibroblasts and Endothelial Cells in Rheumatoid Arthritis	0.000562341	0.0542	CSF1,FCGR1A,FOS,ICAM1,IKBKB,IL1B,IL1RN,IL36A,IL6R,IRAK2,MAP2K1,NFKBIA,NFKBID,OSM,SOCS1,SOCS3,TLR2,TNFRSF1B
VDR/RXR Activation	0.0436516	0.0513	BGLAP,IL1RL1,PRKCD,SERPINB1		Estrogen Biosynthesis	0.0316228	0.2	AKR1B15,AKR1C1/AKR1C2,AKR1C3,AKR1C4,CYP2A6 (includes others),CYP2C18,CYP4X1,HSD17B1,HSD17B12							Apelin Cardiomyocyte Signaling Pathway	0.040738	0.0198	PLCH2,SLC8A2		Hereditary Breast Cancer Signaling	3.98107e-12	0.549	ACTB,AKT1,ARID1A,ARID2,ATM,ATR,BRD7,CCND1,CCND2,CDK6,CDKN1A,CREBBP,EP300,FANCC,GADD45A,GADD45B,HDAC1,HDAC2,HDAC3,HDAC4,HDAC5,HDAC7,HDAC9,HRAS,KRAS,MLH1,MRE11,NBN,NPM1,NRAS,PBRM1,PHF10,PIK3C2B,PIK3C2G,PIK3C3,PIK3CA,PIK3CB,PIK3CD,PIK3R1,PIK3R4,PIK3R6,PMS2,POLR2A,POLR2B,POLR2C,POLR2D,POLR2E,POLR2F,POLR2G,POLR2H,POLR2J,POLR2K,POLR2L,PTEN,RAD50,RALA,RALB,RAP1A,RAP1B,RAP2B,RB1,RFC1,RPS27A,RRAS2,SFN,SLC…		SRP-dependent cotranslational protein targeting to membrane	7.24436e-10	0.209	RPL18,RPL23A,RPL27,RPL35A,RPL36,RPL37,RPL5,RPN1,RPS13,RPS21,RPS5,RPS6,SEC11C,SEC61A1,SPCS1,SPCS3,SRP14,SRP54,SRP68,SRP72,SSR1,SSR2,TRAM1,UBA52		iNOS Signaling	0.000616595	0.128	FOS,IKBKB,IRAK2,IRF1,NFKBIA,NFKBID
Role of NFAT in Regulation of the Immune Response	0.0446684	0.0272	BLNK,FCGR1B,GNG4,HLA-DPA1,ITK,LCP2,MAP2K1,TRAJ23,TRAJ3,TRBV20-1,TRBV28,TRBV4-1,TRBV6-6,TRBV9,TRGC1,TRGV4		Purine Nucleotides Degradation II (Aerobic)	0.0346737	0.263	LACC1,NT5C,NT5C1A,NT5E,XDH							Cargo recognition for clathrin-mediated endocytosis	0.0446684	0.0187	EPS15,TFRC		ILK Signaling	3.98107e-12	0.502	ACTB,ACTG1,ACTN1,ACTN4,AKT1,ATF2,ATF4,BMP2,CCND1,CDC42,CDH1,CFL1,CREB1,CREB3,CREB3L1,CREB3L2,CREB3L3,CREB5,CREBBP,CTNNB1,DOCK1,DSP,FLNA,FLNB,FNBP1,FOS,GSK3A,GSK3B,HIF1A,ILKAP,ITGB1,ITGB4,ITGB5,ITGB8,JUN,LEF1,LIMS1,LIMS2,MAP2K4,MAPK1,MAPK8,MAPK9,MTOR,MYC,MYH10,MYH13,MYH14,MYH6,MYH7,MYH9,MYL6,MYL6B,MYO10,MYO5C,NACA,NCK2,NOS2,PDPK1,PIK3C2B,PIK3C2G,PIK3C3,PIK3CA,PIK3CB,PIK3CD,PIK3R1,PIK3R4,PIK3R6,PPM…		Regulation of RUNX2 expression and activity	8.31764e-10	0.26	CUL1,GSK3B,PSMA3,PSMA4,PSMA5,PSMA7,PSMB1,PSMB2,PSMB3,PSMB4,PSMC2,PSMD1,PSMD11,PSMD7,PSMD8,PSME1,PSME4,STAT1,UBA52		Activation of IRF by Cytosolic Pattern Recognition Receptors	0.000630957	0.108	IFIH1,IFIT2,IKBKB,MAVS,NFKBIA,NFKBID,STAT2
Inflammasome pathway	0.0446684	0.1	CASP1,NOD2		Histidine Degradation III	0.0380189	0.375	MTHFD1,MTHFD1L,MTHFD2							Metabolism of nitric oxide: NOS3 activation and regulation	0.0457088	0.0667	CALM1 (includes others)		BAG2 Signaling Pathway	7.94328e-12	0.631	ANXA2,ATXN3,CDKN1A,CTSB,HSP90AA1,HSPA14,HSPA1A/HSPA1B,HSPA2,HSPA4,HSPA5,HSPA8,HSPA9,MAPK1,MAPKAPK2,MDM2,MYC,PINK1,PSMA3,PSMA4,PSMA5,PSMA7,PSMB1,PSMB2,PSMB3,PSMB4,PSMB5,PSMB6,PSMB7,PSMC1,PSMC2,PSMC3,PSMC6,PSMD1,PSMD10,PSMD11,PSMD12,PSMD14,PSMD2,PSMD3,PSMD4,PSMD5,PSMD6,PSMD7,PSMD8,PSME1,PSME2,PSME3,PSME4,PSMF1,REL,SP1,STUB1,UBE2D1		EIF2 Signaling	1.04713e-09	0.152	EIF1AX,EIF2AK2,EIF2AK4,EIF2S1,EIF2S2,EIF2S3,EIF3A,EIF3D,EIF3F,EIF3H,EIF3M,EIF4A2,EIF5,EIF5B,GSK3B,HSPA5,PIK3C3,PIK3R1,PIK3R4,PPP1CC,RAP1B,RPL18,RPL23A,RPL27,RPL35A,RPL36,RPL37,RPL5,RPL7L1,RPS13,RPS21,RPS5,RPS6,SOS2,UBA52		Th17 Activation Pathway	0.000660693	0.0475	DEFB103A/DEFB103B,DEFB115,DEFB119,DEFB4A/DEFB4B,FCER1G,IL12B,IL1B,IL6R,IRAK2,SOCS3,TRAJ23,TRAJ3,TRAJ30,TRAJ33,TRAV10,TRAV2,TRAV21,TRBJ2-1,TRBV5-3,TRDJ4,TRGC1,TRGV3,TRGV4
Androgen Biosynthesis	0.0489779	0.0952	AKR1C4,HSD17B6		FcγRIIB Signaling in B Lymphocytes	0.0416869	0.165	BLNK,BTK,CACNA1E,CACNA1F,CACNA1G,CACNA1H,CACNA1I,CACNA2D1,CACNB4,CACNG2,MAPK10,MAPK9,PIK3CG,PIK3R1							Fatty Acid Activation	0.0457088	0.0667	ACSL3		Synaptogenesis Signaling Pathway	1e-11	0.451	ACTR2,ACTR3,ADCY2,ADCY8,AFDN,AKT1,AP2A1,AP2B1,AP2M1,AP2S1,APOE,ARHGEF7,ARPC1A,ARPC2,ARPC3,ARPC5,ARPC5L,ATF2,ATF4,BRAF,CALM1 (includes others),CALML5,CDC42,CDH1,CDH13,CDH3,CFL1,CLASP2,CPLX1,CPLX2,CREB1,CREB3,CREB3L1,CREB3L2,CREB3L3,CREB5,CREBBP,CRK,CRKL,CTNNB1,CTNND1,DNAJC5,EFNA1,EFNA3,EFNA5,EFNB1,EFNB2,EIF4EBP2,EPHA10,EPHA2,EPHA4,EPHB3,EPHB6,FYN,GOSR1,GOSR2,GRB2,GRIN1,GRIN2D,GRINA,GRM3,GRM4,GSK3B…		Metabolism of polyamines	1.14815e-09	0.288	AMD1,ODC1,PSMA3,PSMA4,PSMA5,PSMA7,PSMB1,PSMB2,PSMB3,PSMB4,PSMC2,PSMD1,PSMD11,PSMD7,PSMD8,PSME1,PSME4		Macrophage Alternative Activation Signaling Pathway	0.000676083	0.0644	CSF1,FCER1G,FOS,HLA-DPA1,IL12B,IL1B,IL1RN,IL36A,IL4R,NFKBIA,NFKBID,SOCS1,SOCS3
					Neuropathic Pain Signaling In Dorsal Horn Neurons	0.042658	0.158	CAMK1G,CAMK2A,CAMK4,FOS,GRIA4,GRIN2C,KCNN3,KCNN4,KCNQ2,PIK3CG,PIK3R1,PLCH2,PLCZ1,PRKCD,PRKCZ,TAC1							α-Adrenergic Signaling	0.0467735	0.0183	CALM1 (includes others),SLC8A2		Integrin Signaling	1.25893e-11	0.491	ACTB,ACTG1,ACTN1,ACTN4,ACTR2,ACTR3,AKT1,ARF1,ARF3,ARF4,ARF5,ARHGAP5,ARHGEF7,ARPC1A,ARPC2,ARPC3,ARPC5,ARPC5L,ASAP1,BRAF,CAPN1,CAPN2,CAPN7,CAPNS1,CDC42,CRK,CRKL,CTTN,DOCK1,FNBP1,FYN,GIT1,GRB2,GRB7,GSK3B,GSN,HRAS,ILKAP,ITGA2,ITGA6,ITGAV,ITGB1,ITGB4,ITGB5,ITGB8,KRAS,LIMS1,MAP2K2,MAP2K4,MAPK1,MAPK8,MPRIP,MYL12A,MYL12B,NCK1,NCK2,NRAS,PAK1,PAK2,PAK4,PFN1,PFN2,PIK3C2B,PIK3C2G,PIK3C3,PIK3CA,PIK3CB,PIK3CD,…		KEAP1-NFE2L2 pathway	1.20226e-09	0.231	CREBBP,CUL1,EP300,GSK3B,PSMA3,PSMA4,PSMA5,PSMA7,PSMB1,PSMB2,PSMB3,PSMB4,PSMC2,PSMD1,PSMD11,PSMD7,PSMD8,PSME1,PSME4,TRIM21,UBA52		CD28 Signaling in T Helper Cells	0.000707946	0.0464	CD4,FCER1G,FOS,HLA-DPA1,IKBKB,ITK,LCP2,MAP2K1,NFKBIA,NFKBID,TRAJ23,TRAJ3,TRAJ30,TRAJ33,TRAV10,TRAV2,TRAV21,TRBJ2-1,TRBV5-3,TRDJ4,TRGC1,TRGV3,TRGV4,VAV1
					DNA Double-Strand Break Repair by Homologous Recombination	0.0436516	0.286	BRCA1,MRE11,RAD52,RPA1							D-myo-inositol (1,4,5)-trisphosphate Degradation	0.0489779	0.0625	INPP5F		Neurotrophin/TRK Signaling	1.25893e-11	0.641	AKT1,ATF2,ATF4,CDC42,CREB1,CREB3,CREB3L1,CREB3L2,CREB3L3,CREB5,CREBBP,FOS,FRS2,GAB1,GRB2,HRAS,JUN,KRAS,MAP2K2,MAP2K3,MAP2K4,MAP2K7,MAPK1,MAPK8,NGF,NRAS,NTF3,NTRK1,PDPK1,PIK3C2B,PIK3C2G,PIK3C3,PIK3CA,PIK3CB,PIK3CD,PIK3R1,PIK3R4,PIK3R6,PLCG1,PTPN11,RAF1,RALA,RALB,RAP1A,RAP1B,RAP2B,RRAS2,SHC1,SOS1,SOS2		Signaling by NOTCH4	1.31826e-09	0.241	ADAM10,CREBBP,CUL1,EP300,PSMA3,PSMA4,PSMA5,PSMA7,PSMB1,PSMB2,PSMB3,PSMB4,PSMC2,PSMD1,PSMD11,PSMD7,PSMD8,PSME1,SNW1,UBA52		T Cell Receptor Signaling	0.000812831	0.0438	CBL,CD4,FCER1G,FOS,HLA-DPA1,HLA-F,ICAM1,IKBKB,ITK,LCP2,MAP2K1,NFKBIA,SHC3,TRAJ23,TRAJ3,TRAJ30,TRAJ33,TRAV10,TRAV2,TRAV21,TRBJ2-1,TRBV5-3,TRDJ4,TRGC1,TRGV3,TRGV4,VAV1
																				Chronic Myeloid Leukemia Signaling	1.58489e-11	0.46	ADAR,AKT1,AKT1S1,BCL2L1,BLK,CALM1 (includes others),CALML5,CCND1,CCND2,CDK6,CDKN1A,CDKN1B,CDKN2A,CHP1,CHUK,CRK,CRKL,CTNNB1,DVL1,DVL2,DVL3,DYRK2,E2F6,FOS,FOXM1,FOXO3,FZD1,FZD6,FZD7,FZD8,GAB2,GLI3,GRB2,GSK3B,HDAC1,HDAC2,HDAC3,HDAC4,HDAC5,HDAC7,HDAC9,HES1,HNRNPA1,HRAS,HSP90AA1,HSP90AB1,HSP90B1,IKBKB,IKBKG,ITCH,ITGB1,JUN,KLF4,KRAS,LEF1,MAP2K2,MAPK1,MCL1,MDM2,MTOR,MYC,NFAT5,NFATC1,NFATC3,NFATC4,NOTCH1…		Electron transport, ATP synthesis, and heat production by uncoupling proteins	1.38038e-09	0.195	ATP5F1B,ATP5F1C,ATP5F1D,ATP5PB,ATP5PD,ATP5PO,COX5A,COX6B1,COX7B,COX7C,CYB5B,ETFA,LRPPRC,NDUFA1,NDUFA12,NDUFA6,NDUFA7,NDUFAB1,NDUFAF2,NDUFB10,NDUFB2,NDUFS6,SDHB,UQCRC2,UQCRQ		Neuroinflammation Signaling Pathway	0.000891251	0.0536	CASP1,CFLAR,CYBB,FOS,GRIN3B,HLA-DPA1,HLA-F,ICAM1,IKBKB,IL12B,IL1B,IL6R,IRAK2,KLK3,P2RX7,PTGS2,TLR2
																				NRF2-mediated Oxidative Stress Response	1.58489e-11	0.477	ABCC1,ACTB,ACTG1,AKT1,ATF4,BACH1,CAT,CBR1,CCT7,CREBBP,CYP2E1,CYP3A5,DNAJA1,DNAJA2,DNAJA3,DNAJB1,DNAJB11,DNAJB12,DNAJB14,DNAJB2,DNAJB4,DNAJB6,DNAJB9,DNAJC1,DNAJC10,DNAJC11,DNAJC13,DNAJC14,DNAJC15,DNAJC16,DNAJC17,DNAJC21,DNAJC3,DNAJC5,DNAJC6,DNAJC7,DNAJC8,EIF2AK3,ENC1,EP300,EPHX1,ERP29,FKBP5,FOS,FOSL1,FTH1,FTL,GSK3B,GSTK1,GSTO2,GSTP1,HERPUD1,HRAS,HSP90AA1,HSP90AB1,HSP90B1,HSPB8,JUN,JUNB,JUND,KEAP1,…		Neddylation	1.77828e-09	0.146	COMMD6,COP1,COPS2,COPS3,COPS4,CUL1,CUL4A,CUL4B,ELOB,FBXL3,FBXO11,FBXO32,FBXO9,KLHL2,NAE1,NUB1,PSMA3,PSMA4,PSMA5,PSMA7,PSMB1,PSMB2,PSMB3,PSMB4,PSMC2,PSMD1,PSMD11,PSMD7,PSMD8,PSME1,PSME4,RBBP5,RNF7,UBA3,UBA52,UBE2D1		IL-12 Signaling and Production in Macrophages	0.000954993	0.0593	FCGR1A,FCGR1BP,FCGR2A,FCGR2C,FOS,IFIH1,IKBKB,IL12B,IRF1,MAP2K1,S100A8,SOCS3,TLR2,TNFRSF11A
																				Spliceosomal Cycle	2.51189e-11	0.735	AQR,CDC5L,CTNNBL1,CWC15,CWC25,DDX23,DDX39B,DDX46,DHX15,DHX16,DHX38,DHX8,EFTUD2,EIF4A3,GPKOW,HSPA8,MAGOH,PLRG1,PRPF19,RBM8A,SF1,SF3A1,SF3A2,SF3A3,SF3B1,SF3B2,SF3B3,SF3B4,SF3B6,SLU7,SNIP1,SNRNP200,U2AF1L4,U2AF2,XAB2,YJU2		Eukaryotic Translation Initiation	2.51189e-09	0.197	EIF1AX,EIF2S1,EIF2S2,EIF2S3,EIF3A,EIF3D,EIF3F,EIF3H,EIF3M,EIF4A2,EIF5,EIF5B,RPL18,RPL23A,RPL27,RPL35A,RPL36,RPL37,RPL5,RPS13,RPS21,RPS5,RPS6,UBA52		IL-17 Signaling	0.00112202	0.0642	DEFB103A/DEFB103B,DEFB115,DEFB119,DEFB4A/DEFB4B,FOS,IL12B,IL1B,IL36A,LCN2,mir-23,OSM,PTGS2
																				Prostate Cancer Signaling	2.51189e-11	0.57	AKT1,ATF2,ATF4,CCND1,CDKN1A,CDKN1B,CHUK,CREB1,CREB3,CREB3L1,CREB3L2,CREB3L3,CREB5,CREBBP,CTNNB1,E2F6,FOXO1,GRB2,GSK3B,GSTP1,HDAC1,HDAC2,HDAC3,HDAC4,HDAC5,HDAC7,HDAC9,HRAS,HSP90AA1,HSP90AB1,HSP90B1,KRAS,LEF1,MAP2K2,MAPK1,MDM2,MTOR,NFKBIA,NRAS,PDPK1,PIK3C2B,PIK3C2G,PIK3C3,PIK3CA,PIK3CB,PIK3CD,PIK3R1,PIK3R4,PIK3R6,PTEN,RAF1,RALA,RALB,RAP1A,RAP1B,RAP2B,RB1,RBL2,REL,RRAS2,SIN3A,SOS1,SOS2,SRD5A1,TFDP1		Hedgehog 'on' state	2.5704e-09	0.233	CDC73,KIF3A,NUMB,PSMA3,PSMA4,PSMA5,PSMA7,PSMB1,PSMB2,PSMB3,PSMB4,PSMC2,PSMD1,PSMD11,PSMD7,PSMD8,PSME1,PSME4,SPOPL,UBA52		Pyroptosis Signaling Pathway	0.0011749	0.086	CASP1,GBP1,GBP5,IL1B,mir-30,P2RX7,TLR2,TNFRSF1B
																				IGF-1 Signaling	3.16228e-11	0.581	AKT1,CSNK2A1,FOS,FOXO1,FOXO3,GRB2,HRAS,IGF1R,IGFBP5,JAK1,JUN,KRAS,MAP2K2,MAPK1,MAPK8,NRAS,PDPK1,PIK3C2B,PIK3C2G,PIK3C3,PIK3CA,PIK3CB,PIK3CD,PIK3R1,PIK3R4,PIK3R6,PRKACA,PRKACB,PRKAG1,PRKAG2,PRKAR1A,PRKAR2A,PRKCI,PRKCZ,PTK2,PTPN11,RAF1,RALA,RALB,RAP1A,RAP1B,RAP2B,RASA1,RPS6KB1,RPS6KB2,RRAS2,SFN,SHC1,SOCS4,SOCS5,SOCS6,SOCS7,SOS1,SOS2,SRF,STAT3,YWHAB,YWHAE,YWHAG,YWHAQ,YWHAZ		Transcriptional regulation by RUNX1	2.75423e-09	0.178	CCNH,CREBBP,ELF1,EP300,H2BC12,PBRM1,PHC3,PSMA3,PSMA4,PSMA5,PSMA7,PSMB1,PSMB2,PSMB3,PSMB4,PSMC2,PSMD1,PSMD11,PSMD7,PSMD8,PSME1,PSME4,SMARCA2,SMARCC1,SMARCC2,SMARCE1,UBA52		Role of Tissue Factor in Cancer	0.00123027	0.0776	ARRB2,CSF1,F7,FGR,HCK,IL1B,LYN,PLAUR,STAT5B
																				FAT10 Signaling Pathway	5.01187e-11	0.696	HTT,MAP1LC3B,NUB1,PSMA3,PSMA4,PSMA5,PSMA7,PSMB1,PSMB2,PSMB3,PSMB4,PSMB5,PSMB6,PSMB7,PSMC1,PSMC2,PSMC3,PSMC6,PSMD1,PSMD10,PSMD11,PSMD12,PSMD14,PSMD2,PSMD3,PSMD4,PSMD5,PSMD6,PSMD7,PSMD8,PSME1,PSME2,PSME3,PSME4,PSMF1,SQSTM1,UBA1,UBA6,UBE2Z		DNA Replication Pre-Initiation	2.81838e-09	0.212	ANAPC1,CDC16,H2BC12,KPNB1,ORC3,ORC4,PSMA3,PSMA4,PSMA5,PSMA7,PSMB1,PSMB2,PSMB3,PSMB4,PSMC2,PSMD1,PSMD11,PSMD7,PSMD8,PSME1,UBA52,UBE2D1		Fcγ Receptor-mediated Phagocytosis in Macrophages and Monocytes	0.00125893	0.0851	CBL,FCGR1A,FCGR2A,FGR,HCK,LCP2,LYN,VAV1
																				VEGF Signaling	6.30957e-11	0.586	ACTB,ACTG1,ACTN1,ACTN4,AKT1,ARNT,BCL2L1,EIF1,EIF1AX,EIF2B1,EIF2B2,EIF2B3,EIF2B4,EIF2B5,EIF2S1,EIF2S2,EIF2S3,ELAVL1,FLT4,FOXO1,FOXO3,GRB2,HIF1A,HRAS,KRAS,MAP2K2,MAPK1,NOS3,NRAS,PIK3C2B,PIK3C2G,PIK3C3,PIK3CA,PIK3CB,PIK3CD,PIK3R1,PIK3R4,PIK3R6,PLCG1,PTK2,PTK2B,PTPN11,RAF1,RALA,RALB,RAP1A,RAP1B,RAP2B,ROCK1,ROCK2,RRAS2,SFN,SHC1,SOS1,SOS2,VCL,VEGFB,YWHAE		Deubiquitination	3.23594e-09	0.141	CYLD,EP300,H2BC12,MAP3K7,PSMA3,PSMA4,PSMA5,PSMA7,PSMB1,PSMB2,PSMB3,PSMB4,PSMC2,PSMD1,PSMD11,PSMD7,PSMD8,PSME1,PSME4,RAD23B,RHOA,TGFBR1,TGFBR2,TNKS2,TRIM25,UBA52,UBE2D1,USP14,USP16,USP25,USP3,USP34,USP47,USP48,USP7,USP8,USP9X		NF-κB Signaling	0.00125893	0.0438	FCER1G,IGF2R,IKBKB,IL1B,IL1RN,IL36A,NFKBIA,NFKBID,TLR2,TNFAIP3,TNFRSF11A,TNFRSF1B,TRAJ23,TRAJ3,TRAJ30,TRAJ33,TRAV10,TRAV2,TRAV21,TRBJ2-1,TRBV5-3,TRDJ4,TRGC1,TRGV3,TRGV4
																				HGF Signaling	1.20226e-10	0.538	AKT1,ATF2,CCND1,CDC42,CDKN1A,CDKN2A,CRKL,DOCK1,ELF1,ELF2,ELF5,ELK3,ETS2,FOS,GAB1,GRB2,HRAS,ITGA2,ITGA6,ITGAV,ITGB1,ITGB4,ITGB5,ITGB8,JUN,KRAS,MAP2K2,MAP2K4,MAP2K7,MAP3K1,MAP3K13,MAP3K15,MAP3K2,MAP3K4,MAP3K7,MAPK1,MAPK8,MAPK9,NRAS,PAK1,PIK3C2B,PIK3C2G,PIK3C3,PIK3CA,PIK3CB,PIK3CD,PIK3R1,PIK3R4,PIK3R6,PLCG1,PRKCD,PRKCG,PRKCH,PRKCI,PRKCZ,PRKD3,PTGS2,PTK2,PTPN11,RAC1,RAF1,RALA,RALB,RAP1A,RAP1B,RAP2B,R…		Transcriptional regulation by RUNX3	3.38844e-09	0.219	CREBBP,CTNNB1,EP300,LEF1,PSMA3,PSMA4,PSMA5,PSMA7,PSMB1,PSMB2,PSMB3,PSMB4,PSMC2,PSMD1,PSMD11,PSMD7,PSMD8,PSME1,SNW1,TCF7L2,UBA52		MSP-RON Signaling In Macrophages Pathway	0.00147911	0.0756	FOS,HLA-DPA1,IKBKB,IL12B,KLK3,NFKBIZ,PTGS2,SOCS1,SOCS3
																				Ferroptosis Signaling Pathway	1.20226e-10	0.538	ABCA1,ACACA,ARAF,ARF1,ARF3,ARF4,ARF5,ATF4,BAP1,BECN1,BRAF,CARS1,CDKN1A,CHAC1,CTSB,EIF2A,EIF2AK3,EMP1,FDFT1,FTH1,FTL,G3BP1,GCH1,GPX4,H2AC20,H2AZ2,H2BC12,HMGCR,HRAS,HSPB1,IREB2,KEAP1,KRAS,LPCAT3,MACROH2A1,MAP2K2,MAPK1,NCOA4,NFE2L2,NRAS,PEBP1,PRKAA1,PRKAB2,PRKAG1,PRKAG2,RAF1,RALA,RALB,RAP1A,RAP1B,RAP2B,RB1,RBL2,RRAS2,SAT1,SLC11A2,SLC1A5,SLC38A1,SLC39A8,SLC3A2,SP1,SQSTM1,SREBF2,STAT3,STEAP3,TFAP2C,TX…		FAT10 Signaling Pathway	5.37032e-09	0.281	NUB1,PSMA3,PSMA4,PSMA5,PSMA7,PSMB1,PSMB2,PSMB3,PSMB4,PSMC2,PSMD1,PSMD11,PSMD7,PSMD8,PSME1,PSME4		Glucocorticoid Receptor Signaling	0.00162181	0.043	BGLAP,CSF2RB,FCGR1A,FOS,HLA-DPA1,HLA-F,ICAM1,IKBKB,IL1B,IL1RN,IL4R,IL6R,KRT1,KRT83,KRT86,MAP2K1,NFKBIA,NFKBID,PLAU,PTGS2,SGK1,STAT5B,TAF3,TAF9,TLR2
																				HIPPO signaling	1.23027e-10	0.605	AJUBA,CD44,CSNK1E,CUL1,DLG1,DLG3,DLG5,FRMD6,ITCH,MOB1A,PARD3,PATJ,PPM1L,PPP1CA,PPP1CB,PPP1CC,PPP1R10,PPP1R11,PPP1R12A,PPP1R14B,PPP1R7,PPP2CA,PPP2CB,PPP2R1A,PPP2R1B,PPP2R2A,PPP2R2D,PPP2R3A,PPP2R5A,PPP2R5C,PPP2R5E,PTPA,SCRIB,SFN,SKP1,SMAD2,SMAD3,SMAD4,SMAD5,STK3,STK4,TEAD1,TEAD3,TJP2,TP53BP2,WWTR1,YAP1,YWHAB,YWHAE,YWHAG,YWHAQ,YWHAZ		Glucocorticoid Receptor Signaling	5.88844e-09	0.105	ANXA1,ATP5F1B,ATP5F1C,ATP5F1D,ATP5PB,BAG1,CCNH,CREB1,CREBBP,EP300,FKBP5,GJA1,GTF2B,GTF2H1,HLA-DPB1,HLA-DQA2,HSP90AA1,HSP90AB1,HSP90B1,HSPA14,HSPA4,HSPA5,HSPA8,HSPA9,IFNAR1,IL13RA1,IL6ST,KRT6B,KRT6C,MAP3K7,NCOA1,NDUFA12,NDUFA6,NDUFA7,NDUFAB1,NDUFB10,NDUFB2,NDUFS6,NRIP1,PBRM1,PIK3C3,PIK3R1,PIK3R4,POLR2B,POLR2G,RAC1,RAP1B,SDHB,SMARCA2,SMARCC1,SMARCC2,SMARCE1,SOS2,STAT1,STAT3,TAF13,TAF7,TGFBR1,TGFBR2…		TREM1 Signaling	0.00169824	0.0909	CASP1,DEFB4A/DEFB4B,ICAM1,IL1B,ITGAX,STAT5B,TLR2
																				Tight Junction Signaling	1.51356e-10	0.497	ACTB,ACTG1,AFDN,AKT1,CASK,CDC42,CGN,CLDN1,CLDN12,CLDN15,CLDN4,CLDN5,CNKSR3,CPSF1,CPSF3,CPSF6,CSTF3,CTNNA1,CTNNB1,EPB41,F11R,FOS,GOSR1,GOSR2,HSF1,JAM3,JUN,MARK2,MYH10,MYH13,MYH14,MYH6,MYH7,MYH9,MYL6,MYL6B,MYO10,MYO5C,NAPA,NAPG,NECTIN1,NSF,NUDT21,OCLN,PATJ,PPM1L,PPP2CA,PPP2CB,PPP2R1A,PPP2R1B,PPP2R2A,PPP2R2D,PPP2R3A,PPP2R5A,PPP2R5C,PPP2R5E,PRKACA,PRKACB,PRKAG1,PRKAG2,PRKAR1A,PRKAR2A,PRKCI,PRKCZ,PTEN…		Synthesis of DNA	7.76247e-09	0.193	ANAPC1,CDC16,CUL1,ORC3,ORC4,PSMA3,PSMA4,PSMA5,PSMA7,PSMB1,PSMB2,PSMB3,PSMB4,PSMC2,PSMD1,PSMD11,PSMD7,PSMD8,PSME1,PSME4,RFC1,UBA52,UBE2D1		Role of JAK family kinases in IL-6-type Cytokine Signaling	0.00199526	0.0886	FOS,IL6R,IRF1,OSM,SOCS1,SOCS3,STAT5B
																				Sumoylation Pathway	1.58489e-10	0.573	ARHGDIA,CBX4,CDC42,CDH1,CREBBP,DAXX,DNMT3A,EP300,FNBP1,FOS,HDAC1,HDAC2,ISG20,JUN,KDM1A,MAP2K4,MAPK8,MAPK9,MDM2,NFKBIA,NR3C1,PIAS1,RAC1,RAN,RANBP2,RANGAP1,RCC1,RCOR1,RFC1,RHOA,RHOB,RHOD,RHOG,RHOT1,RHOT2,RHOV,RND3,RNF4,SAE1,SENP1,SENP5,SENP6,SENP7,SERBP1,SIRT1,SLC19A1,SMAD4,SP1,SP100,SP3,STUB1,SUMO1,SUMO2,SUMO3,TDG,UBA2,UBE2I,XIAP,ZNF217		Intra-Golgi and retrograde Golgi-to-ER traffic	8.51138e-09	0.153	ARCN1,ARF1,ARF4,CAPZA1,CAPZA2,COG3,COPA,COPB2,DCTN6,DYNC1LI1,DYNLL2,GOLGA5,GOLIM4,KDELR2,KIF2A,KIF3A,KIF5B,MAN1A2,NAPG,NBAS,PAFAH1B1,RAB18,RAB3GAP1,STX18,STX6,TMED10,TMED2,TMED7,TMF1,VAMP3,VPS54		Erythropoietin Signaling Pathway	0.00229087	0.0621	CSF2RB,FOS,IL12B,IL1B,IL36A,MAP2K1,NFKBIA,NFKBID,OSM,SHC3,STAT5B
																				Actin Cytoskeleton Signaling	1.62181e-10	0.463	ABI2,ACTB,ACTG1,ACTN1,ACTN4,ACTR2,ACTR3,APC,APC2,ARHGAP35,ARHGEF1,ARHGEF12,ARHGEF4,ARHGEF7,ARPC1A,ARPC2,ARPC3,ARPC5,ARPC5L,BRK1,CDC42,CFL1,CRK,CRKL,CSK,CYFIP1,CYFIP2,DIAPH1,DOCK1,EZR,FGF18,FGF19,FGF22,FGF5,FGF8,FLNA,GIT1,GNA13,GNG12,GRB2,GSN,HRAS,IQGAP1,ITGA2,ITGA6,ITGAV,ITGB1,ITGB4,ITGB5,ITGB8,KRAS,LBP,LIMK2,MAP2K2,MAPK1,MPRIP,MSN,MYH10,MYH13,MYH14,MYH6,MYH7,MYH9,MYL12A,MYL12B,MYL6,MYL6B,MYO10,M…		TCF dependent signaling in response to WNT	1.99526e-08	0.151	CDC73,CHD8,CREBBP,CTNNB1,EP300,GSK3B,H2BC12,LEF1,PPP2CA,PSMA3,PSMA4,PSMA5,PSMA7,PSMB1,PSMB2,PSMB3,PSMB4,PSMC2,PSMD1,PSMD11,PSMD7,PSMD8,PSME1,PSME4,RBBP5,TCF7L2,TNKS2,UBA52,USP34,USP8		Coronavirus Pathogenesis Pathway	0.00234423	0.0588	CASP1,FOS,IKBKB,IL1B,MAVS,NFKBIA,NFKBID,OAS1,OAS3,PTGS2,STAT2,TRIM25
																				14-3-3-mediated Signaling	3.80189e-10	0.535	AKT1,AKT1S1,CDKN1B,EDC3,FOS,FOXO1,GFAP,GRB2,GSK3A,GSK3B,HRAS,JUN,KRAS,MAP2K2,MAP2K4,MAPK1,MAPK8,MAPK9,NRAS,PDCD6IP,PDIA3,PIK3C2B,PIK3C2G,PIK3C3,PIK3CA,PIK3CB,PIK3CD,PIK3R1,PIK3R4,PIK3R6,PLCD1,PLCG1,PLCH2,PRKCD,PRKCG,PRKCH,PRKCI,PRKCZ,PRKD3,RAF1,RALA,RALB,RAP1A,RAP1B,RAP2B,RRAS2,SFN,SRPK2,TNFRSF1A,TSC1,TSC2,TUBA1A,TUBA1B,TUBA1C,TUBA4A,TUBB,TUBB1,TUBB2A,TUBB2B,TUBB4B,TUBB6,TUBG1,YAP1,YWHAB,YWHAE,YW…		Cellular response to heat stress	2.29087e-08	0.206	ATM,BAG1,CREBBP,DNAJC2,EP300,GSK3B,HSP90AA1,HSP90AB1,HSPA14,HSPA4,HSPA5,HSPA8,HSPA9,NUP133,NUP153,NUP214,RANBP2,SEH1L,TPR,YWHAE		ICOS-ICOSL Signaling in T Helper Cells	0.00269153	0.0434	CD4,FCER1G,HLA-DPA1,IKBKB,ITK,LCP2,NFKBIA,NFKBID,TRAJ23,TRAJ3,TRAJ30,TRAJ33,TRAV10,TRAV2,TRAV21,TRBJ2-1,TRBV5-3,TRDJ4,TRGC1,TRGV3,TRGV4,VAV1
																				ERK5 Signaling	3.89045e-10	0.622	AKT1,ATF2,ATF4,CREB1,CREB3,CREB3L1,CREB3L2,CREB3L3,CREB5,CREBBP,EGFR,ELK4,FOS,FOSL1,FOXO3,GAB1,GNA13,GNAQ,HRAS,IL6ST,KRAS,MAP3K2,MEF2D,MYC,NGF,NRAS,NTRK1,PTPN11,RALA,RALB,RAP1A,RAP1B,RAP2B,RPS6KA4,RPS6KB1,RPS6KB2,RPS6KC1,RRAS2,SFN,SGK1,WNK1,YWHAB,YWHAE,YWHAG,YWHAQ,YWHAZ		TCR signaling	2.39883e-08	0.183	CUL1,HLA-DPB1,HLA-DQA2,MAP3K7,NCK1,PIK3R1,PSMA3,PSMA4,PSMA5,PSMA7,PSMB1,PSMB2,PSMB3,PSMB4,PSMC2,PSMD1,PSMD11,PSMD7,PSMD8,PSME1,PSME4,UBA52,UBE2D1		Role of Pattern Recognition Receptors in Recognition of Bacteria and Viruses	0.00281838	0.0641	CASP1,IFIH1,IL12B,IL1B,IL36A,MAVS,OAS1,OAS3,OSM,TLR2
																				ERBB Signaling	4.67735e-10	0.581	AKT1,CDC42,EGFR,ERBB2,ERBB3,FOS,FOXO1,GRB2,GSK3B,HRAS,JUN,KRAS,MAP2K2,MAP2K3,MAP2K4,MAPK1,MAPK8,MAPK9,MTOR,NCK1,NCK2,NRAS,NRG2,PAK1,PAK2,PAK4,PDPK1,PIK3C2B,PIK3C2G,PIK3C3,PIK3CA,PIK3CB,PIK3CD,PIK3R1,PIK3R4,PIK3R6,PLCG1,PRKCD,PRKCG,PRKCH,PRKCI,PRKCZ,PRKD3,RAF1,RALA,RALB,RAP1A,RAP1B,RAP2B,RPS6KB1,RRAS2,SHC1,SOS1,SOS2		PTEN Regulation	3.98107e-08	0.167	ATF2,GATAD2B,KDM1A,LAMTOR3,PHC3,PSMA3,PSMA4,PSMA5,PSMA7,PSMB1,PSMB2,PSMB3,PSMB4,PSMC2,PSMD1,PSMD11,PSMD7,PSMD8,PSME1,PSME4,RRAGC,TNKS2,UBA52,USP7,VAPA		TEC Kinase Signaling	0.0030903	0.0415	FCER1G,FGR,FOS,HCK,ITGAX,ITK,LYN,RND1,STAT2,STAT5B,TRAJ23,TRAJ3,TRAJ30,TRAJ33,TRAV10,TRAV2,TRAV21,TRBJ2-1,TRBV5-3,TRDJ4,TRGC1,TRGV3,TRGV4,VAV1
																				AMPK Signaling	4.7863e-10	0.459	ACACA,ACTB,ADRB3,AK2,AK6,AK9,AKT1,AKT1S1,ARID1A,ARID2,ATF2,ATF4,BRD7,CAB39,CCND1,CDKN1A,CHRNA3,CHRNB2,CPT1C,CREB1,CREB3,CREB3L1,CREB3L2,CREB3L3,CREB5,CREBBP,EEF2,EEF2K,ELAVL1,EP300,FASN,FOXG1,FOXO1,FOXO3,FOXO4,GNA13,GNAI1,GNAI2,GNAI3,GNAQ,GNAS,GNB2,GNB4,GNG12,GYS1,HMGCR,ILKAP,KAT2B,MAP2K3,MAP3K7,MAPK1,MTOR,NOS3,PBRM1,PFKFB2,PFKFB3,PHF10,PHLPP1,PIK3C2B,PIK3C2G,PIK3C3,PIK3CA,PIK3CB,PIK3CD,PIK3R1,PI…		Gene and protein expression by JAK-STAT signaling after IL-12 stimulation	7.4131e-08	0.324	ANXA2,ARF1,CAPZA1,HSPA9,LCP1,MSN,PDCD4,RAP1B,SOD1,SOD2,TALDO1,TCP1		Role of IL-17A in Psoriasis	0.00338844	0.214	DEFB4A/DEFB4B,S100A8,S100A9
																				TGF-β Signaling	6.45654e-10	0.573	ACVR1,ACVR1B,ACVR1C,BMP2,BMP4,BMP7,BMPR1A,BMPR2,CDC42,CREBBP,EP300,FOS,GRB2,GSC,HDAC1,HRAS,JUN,KRAS,MAP2K2,MAP2K3,MAP2K4,MAP3K7,MAPK1,MAPK8,MAPK9,NKX2-5,NRAS,PITX2,PMEPA1,RAF1,RALA,RALB,RAP1A,RAP1B,RAP2B,RNF111,RRAS2,SKI,SMAD2,SMAD3,SMAD4,SMAD5,SMAD7,SMAD9,SMURF1,SMURF2,SOS1,SOS2,TFE3,TGFB1,TGFBR1,TGFBR2,TGIF1,TRAF6,ZFYVE9		TNFR2 non-canonical NF-kB pathway	8.31764e-08	0.235	PSMA3,PSMA4,PSMA5,PSMA7,PSMB1,PSMB2,PSMB3,PSMB4,PSMC2,PSMD1,PSMD11,PSMD7,PSMD8,PSME1,PSME4,UBA52		STAT3 Pathway	0.00346737	0.0667	CSF2RB,IGF2R,IL1B,IL4R,IL6R,MAP2K1,SOCS1,SOCS3,TNFRSF11A
																				Remodeling of Epithelial Adherens Junctions	6.60693e-10	0.632	ACTB,ACTG1,ACTN1,ACTN4,ACTR2,ACTR3,APC,ARPC1A,ARPC2,ARPC3,ARPC5,ARPC5L,CBLL1,CDH1,CLIP1,CTNNA1,CTNNB1,CTNND1,DNM1L,DNM2,HGS,IQGAP1,MAPRE1,MAPRE2,MAPRE3,NME1,RAB5A,RAB5B,RAB5C,RAB7A,RALA,TUBA1A,TUBA1B,TUBA1C,TUBA4A,TUBB,TUBB1,TUBB2A,TUBB2B,TUBB4B,TUBB6,TUBG1,VCL		C-type lectin receptors (CLRs)	8.51138e-08	0.166	CREBBP,CUL1,EP300,FYN,MAP3K7,MUCL1,PSMA3,PSMA4,PSMA5,PSMA7,PSMB1,PSMB2,PSMB3,PSMB4,PSMC2,PSMD1,PSMD11,PSMD7,PSMD8,PSME1,PSME4,UBA3,UBA52,UBE2D1		Production of Nitric Oxide and Reactive Oxygen Species in Macrophages	0.0040738	0.0576	CYBB,FOS,IKBKB,IRF1,MAP2K1,NFKBIA,NFKBID,RND1,S100A8,TLR2,TNFRSF1B
																				Pulmonary Fibrosis Idiopathic Signaling Pathway	7.94328e-10	0.429	ACTB,ACTG1,ACVR1,ACVR1B,ACVR1C,ADAM10,AEBP2,AJUBA,AKT1,ARAF,ATF2,BMPR2,BRAF,CCND1,CDH1,CERT1,COL13A1,COL17A1,COL18A1,COL20A1,COL22A1,COL27A1,COL4A4,COL5A2,COL6A1,COL6A3,COL7A1,COL9A1,COL9A3,CREBBP,CTNNB1,EDN1,EDNRA,EFNB2,EGFR,EGR1,EIF4EBP2,EP300,EPHB3,EZH1,EZH2,FGF18,FGFR2,FGFR3,FGFR4,FOS,FOXG1,FOXO1,FOXO3,FOXO4,FZD1,FZD6,FZD7,FZD8,GNA13,GRB2,GSK3B,HES1,HRAS,IL13,IL13RA1,IL6ST,ITGA2,ITGAV,ITGB1,J…		MHC class II antigen presentation	1.09648e-07	0.175	AP1B1,AP2B1,ARF1,CANX,CAPZA1,CAPZA2,CLTC,CTSB,DCTN6,DYNC1LI1,DYNLL2,HLA-DPB1,HLA-DQA2,KIF2A,KIF3A,KIF5B,LGMN,OSBPL1A,RAB7A,SEC23A,SEC24B,SEC31A		RANK Signaling in Osteoclasts	0.00446684	0.0769	CBL,FOS,IKBKB,MAP2K1,NFKBIA,NFKBID,TNFRSF11A
																				Adipogenesis pathway	8.31764e-10	0.518	ACVR1,ACVRL1,AKT1,ATG5,ATG7,BMAL1,BMP2,BMP4,BMP7,BMPR1A,BMPR2,CCNH,CDK7,CEBPB,CLOCK,CTNNB1,EGR2,ERCC3,EZH2,FBXW7,FGFR2,FGFR3,FGFR4,FOXO1,FZD1,FZD6,FZD7,FZD8,GTF2H1,GTF2H3,HDAC1,HDAC2,HDAC3,HDAC4,HDAC5,HDAC7,HDAC9,HIF1A,KAT2B,KAT6A,KAT6B,KAT7,KDM1A,KLF3,KLF5,KMT2B,LPIN1,NFATC4,NR1D1,NR2F2,RB1,RBBP4,RBBP7,RPS6KB1,RPS6KC1,SAP130,SAP18,SETDB1,SIN3A,SIRT1,SMAD3,SMAD5,SMAD9,SOX9,SREBF1,STAT5B,TBL1XR1,T…		Insulin Secretion Signaling Pathway	1.09648e-07	0.127	ATF2,CREB1,CREBBP,DLD,EIF2S1,EIF2S2,EIF2S3,EIF4A2,EIF4EBP2,FYN,GNAQ,NAPG,PDHB,PIK3C3,PIK3R1,PIK3R4,PRKAR1A,PRKAR2A,PRKCH,RAP1B,SEC11C,SEC61A1,SPCS1,SPCS3,SRP14,SRP54,SRP68,SRP72,SSR1,SSR2,STAT1,STAT3,VAMP3,VTI1B,YES1		Opioid Signaling Pathway	0.00457088	0.05	ARRB2,CAMK1G,CAMK4,FGR,FOS,FOSB,GRIN3B,HCK,LYN,MAP2K1,NFKBIA,PDE1B,RGS1,RGS11
																				Insulin Secretion Signaling Pathway	8.51138e-10	0.445	ADCY2,ADCY8,AGO1,AGO2,AGO3,AGO4,ASIC1,ATF2,ATF4,CACNA1D,CACNA2D4,CACNG3,CACNG8,CLCN3,CPE,CREB1,CREB3,CREB3L1,CREB3L2,CREB3L3,CREB5,CREBBP,DLD,EIF1,EIF2A,EIF2AK3,EIF2B1,EIF2B2,EIF2B3,EIF2B4,EIF2B5,EIF2S1,EIF2S2,EIF2S3,EIF4A2,EIF4A3,EIF4E,EIF4EBP2,EIF4G1,EIF4G2,EIF4G3,FURIN,FYN,GNAQ,GNAS,GOSR1,GOSR2,GUCY1A1,ITPR2,ITPR3,JAK1,KCNB1,KLF11,MAPK1,MTOR,NAPA,NAPG,NSF,PABPC1,PAIP1,PDHA1,PDHB,PDHX,PDIA3,PIK…		Nucleotide Excision Repair	1.23027e-07	0.196	AQR,CCNH,COPS2,COPS3,COPS4,CUL4A,CUL4B,EP300,GTF2H1,PARP2,PIAS1,POLK,POLR2B,POLR2G,RAD23B,RFC1,RNF111,UBA52,USP7		Wound Healing Signaling Pathway	0.0047863	0.0516	FOS,IKBKB,IL12B,IL1B,IL1RN,IL36A,LAMB3,MAP2K1,NFKBIA,NFKBID,OSM,SHC3,TNFRSF1B
																				Mouse Embryonic Stem Cell Pluripotency	9.33254e-10	0.558	AKT1,APC,APC2,BMP4,BMPR1A,BMPR2,CREBBP,CTNNB1,DVL1,DVL2,DVL3,FZD1,FZD6,FZD7,FZD8,GRB2,GSK3B,HRAS,ID1,ID2,ID3,ID4,IL6ST,JAK1,KRAS,LEF1,MAP2K2,MAP3K7,MAPK1,MYC,NRAS,PIK3C2B,PIK3C2G,PIK3C3,PIK3CA,PIK3CB,PIK3CD,PIK3R1,PIK3R4,PIK3R6,PTPN11,RAF1,RALA,RALB,RAP1A,RAP1B,RAP2B,RRAS2,SMAD4,SMAD5,SMAD9,SOS1,SOS2,SOX2,STAT3,TCF7,TCF7L2,XIAP		Estrogen Receptor Signaling	1.47911e-07	0.11	ATF2,ATP5F1B,ATP5F1C,ATP5F1D,ATP5PB,CCNC,CREB1,CREBBP,EP300,FBXO32,GNAQ,GNG12,GSK3B,HSP90AA1,HSP90AB1,HSP90B1,MED10,MMP14,MYL6,NCOA1,NDUFA12,NDUFA6,NDUFA7,NDUFAB1,NDUFB10,NDUFB2,NDUFS6,NRIP1,PIK3C3,PIK3R1,PIK3R4,POLR2B,PRKAR1A,PRKAR2A,PRKCH,RAP1B,RHOA,ROCK1,ROCK2,SDHB,SOD2,SOS2,TBL1XR1,THRAP3,UQCRC2		GM-CSF Signaling	0.00489779	0.0857	BCL2A1,CSF2RB,HCK,LYN,MAP2K1,STAT5B
																				Sertoli Cell-Sertoli Cell Junction Signaling	1.04713e-09	0.471	ACTB,ACTG1,ACTN1,ACTN4,AFDN,AKT1,ATF2,CDC42,CDH1,CGN,CLDN1,CLDN12,CLDN15,CLDN4,CLDN5,CLINT1,CTNNA1,CTNNB1,DLG1,EPB41,EPN1,EPN2,F11R,GSK3A,GSK3B,GUCY1A1,HRAS,ITGA2,ITGA6,ITGAV,ITGB1,ITGB4,ITGB5,ITGB8,JAM3,JUN,JUP,KEAP1,KRAS,MAP2K2,MAP2K3,MAP2K4,MAP2K7,MAP3K1,MAP3K13,MAP3K15,MAP3K2,MAP3K20,MAP3K4,MAP3K7,MAPK1,MAPK8,MAPK9,MTMR2,NECTIN1,NOS2,NOS3,NRAS,OCLN,PRKACA,PRKACB,PRKAG1,PRKAG2,PRKAR1A,PRKAR2A,…		Interleukin-1 family signaling	1.69824e-07	0.171	CASP1,CUL1,MAP3K7,PSMA3,PSMA4,PSMA5,PSMA7,PSMB1,PSMB2,PSMB3,PSMB4,PSMC2,PSMD1,PSMD11,PSMD7,PSMD8,PSME1,PSME4,PTPN11,STAT3,TBK1,UBA52		Growth Hormone Signaling	0.00524807	0.0845	FOS,GH2,IGFALS,SOCS1,SOCS3,STAT5B
																				RAC Signaling	1.07152e-09	0.518	ABI2,ACTR2,ACTR3,ARFIP2,ARPC1A,ARPC2,ARPC3,ARPC5,ARPC5L,BRK1,CD44,CDC42,CFL1,CYFIP1,CYFIP2,ELK4,HRAS,IQGAP1,ITGA2,ITGA6,ITGAV,ITGB1,ITGB4,ITGB5,ITGB8,JUN,KRAS,LIMK2,MAP2K2,MAP2K4,MAP2K7,MAP3K1,MAPK1,MAPK8,NCF2,NCKAP1,NRAS,PAK1,PAK2,PAK4,PARD3,PIK3C2B,PIK3C2G,PIK3C3,PIK3CA,PIK3CB,PIK3CD,PIK3R1,PIK3R4,PIK3R6,PIKFYVE,PIP4K2B,PIP4K2C,PIP5K1A,PRKCI,PRKCZ,PTK2,PTK2B,RAC1,RAF1,RALA,RALB,RAP1A,RAP1B,RAP2…		Unfolded protein response	1.86209e-07	0.2	CALR,CANX,CEBPZ,DNAJA1,DNAJA2,DNAJB11,DNAJC10,DNAJC21,DNAJC3,HSP90B1,HSPA14,HSPA4,HSPA5,HSPA8,HSPA9,OS9,SEL1L,XBP1		HER-2 Signaling in Breast Cancer	0.00549541	0.0529	ARF3,ELF3,FCER1G,FGR,FOS,HCK,IKBKB,LYN,MAP2K1,NFKBIA,NFKBID,PTGS2
																				Human Embryonic Stem Cell Pluripotency	1.20226e-09	0.473	ACVR1,ACVRL1,AKT1,APC,APC2,ARAF,BMP2,BMP4,BMP7,BMP8B,BMPR1A,BMPR2,BRAF,CTNNB1,DUSP9,DVL1,FGFR2,FGFR3,FGFR4,FOXO1,FUT4,FZD1,FZD6,FZD7,FZD8,GRB2,GSK3B,HRAS,HSP90AA1,HSP90AB1,HSP90B1,ID1,ID2,ID3,ID4,JAK1,KLF4,KRAS,MAP2K2,MAP2K3,MAP2K4,MAP2K7,MAPK1,MYC,NFYA,NFYC,NGF,NRAS,NTF3,NTRK1,PDGFRB,PDPK1,PIK3C2B,PIK3C2G,PIK3C3,PIK3CA,PIK3CB,PIK3CD,PIK3R1,PIK3R4,PIK3R6,PRKCD,PRKCG,PRKCH,PRKCI,PRKCZ,PRKD3,RAF1,R…		Major pathway of rRNA processing in the nucleolus and cytosol	2.18776e-07	0.145	DDX21,DDX52,DIS3,EXOSC10,FCF1,FTSJ3,GNL3,MPHOSPH10,NCL,RIOK3,RPL18,RPL23A,RPL27,RPL35A,RPL36,RPL37,RPL5,RPS13,RPS21,RPS5,RPS6,TEX10,UBA52,UTP11,UTP4,WDR43,XRN2		TNFR1 Signaling	0.00562341	0.098	FOS,IKBKB,NFKBIA,NFKBID,TNFAIP3
[truncated: 348 more rows]

## Sheet: Supp. Table 4
Supplemental Table 4. Lists of top 30 upstream regulators, from Ingenuity Pathway Analysis (IPA), regulated with absolute activation Z-score≥2 and p-value<0.05. * all upstream regulators regulated with absolute activation Z-score≥2 and p-value<0.05 are listed.
Upstream Regulator	Log2 Fold-change	Molecule Type	Predicted Activation State	Activation z-score	p-value	Target Molecules in Dataset
From 982 genes regulated in JDM_L compared to control skin
[truncated: 88 more rows]

## Sheet: Supp. Table 5
Supplemental Table 5. Clinical data for JDM skin subgroups. Comparisons were made using two-sided unpaired Students’ t-test between the two JDM patient subgroups.
[truncated: 82 more rows]

[truncated: 3 more sheets: Supp. Table 6, Supp. Table 7, Supp. Table 8]
